# Supplementary material for: Using genomic resources for linkage analysis in Peromyscus with an application for characterizing Dominant Spot
Source: BMC Genomics. 2020 Sep 11;21:622. doi: 10.1186/s12864-020-06969-1 (PMC7488232; doi:10.1186/s12864-020-06969-1)
Supplement: Supplementary file 1 — Additional File 1 Overrepresented GO terms for the list of genes containing a nonsynomomous substitution between P. maniculatus and P. polionotus. [file 12864_2020_6969_MOESM1_ESM.xlsx]

## Sheet: Copy of resultover
Additional File 1. Overrepresented GO terms for the list of genes containing a nonsynomomous substitution between P. maniculatus and P. polionotus
	Over represented GO terms	GO term ID	P-value	Number of Mus genes with GO term	Expected number of genes	Number of Peromyscus Genes with nonsynonymous SNP
1	cellular process	GO:0009987	2.02677e-298	15748	6515.94	7781
2	cellular metabolic process	GO:0044237	8.05683e-257	9331	3860.83	5119
3	metabolic process	GO:0008152	2.9585e-243	10435	4317.62	5557
4	primary metabolic process	GO:0044238	5.82823e-235	9405	3891.44	5096
5	organic substance metabolic process	GO:0071704	8.97965e-225	9966	4123.57	5310
6	nitrogen compound metabolic process	GO:0006807	2.88669e-214	8892	3679.18	4819
7	cellular component organization or biogenesis	GO:0071840	5.5591e-214	6225	2575.68	3618
8	cellular component organization	GO:0016043	9.52616e-201	6053	2504.51	3505
9	localization	GO:0051179	3.17544e-193	5918	2448.65	3423
10	cellular macromolecule metabolic process	GO:0044260	2.50134e-174	7080	2929.44	3905
11	macromolecule metabolic process	GO:0043170	3.98739e-170	8461	3500.85	4506
12	organonitrogen compound metabolic process	GO:1901564	9.61735e-137	6215	2571.54	3402
13	developmental process	GO:0032502	4.22975e-136	6193	2562.44	3390
14	anatomical structure development	GO:0048856	1.40478e-130	5810	2403.96	3198
15	establishment of localization	GO:0051234	1.10979e-127	4518	1869.38	2588
16	biological regulation	GO:0065007	1.61145e-120	12092	5003.23	5874
17	multicellular organism development	GO:0007275	1.36227e-119	5304	2194.6	2931
18	transport	GO:0006810	4.06964e-118	4378	1811.46	2494
19	organelle organization	GO:0006996	2.00208e-117	3549	1468.45	2095
20	macromolecule modification	GO:0043412	7.62131e-114	3623	1499.06	2121
21	cellular nitrogen compound metabolic process	GO:0034641	8.48458e-114	5527	2286.87	3015
22	biosynthetic process	GO:0009058	6.68492e-110	5111	2114.74	2811
23	protein metabolic process	GO:0019538	7.9268e-110	5333	2206.6	2913
24	system development	GO:0048731	1.81867e-109	4726	1955.45	2631
25	negative regulation of biological process	GO:0048519	5.43458e-109	5265	2178.46	2879
26	positive regulation of biological process	GO:0048518	6.71844e-109	6144	2542.16	3279
27	cellular protein metabolic process	GO:0044267	1.81011e-108	4555	1884.69	2548
28	negative regulation of cellular process	GO:0048523	1.77948e-107	4673	1933.52	2600
29	organic cyclic compound metabolic process	GO:1901360	1.86057e-107	5176	2141.64	2833
30	organic substance biosynthetic process	GO:1901576	5.93463e-107	5017	2075.85	2758
31	regulation of cellular metabolic process	GO:0031323	6.84753e-107	5376	2224.39	2923
32	heterocycle metabolic process	GO:0046483	1.10114e-105	4920	2035.72	2709
33	cellular aromatic compound metabolic process	GO:0006725	5.02914e-104	4988	2063.85	2735
34	cellular biosynthetic process	GO:0044249	1.88238e-103	4925	2037.78	2704
35	phosphorus metabolic process	GO:0006793	2.46395e-102	2947	1219.36	1760
36	cellular protein modification process	GO:0006464	5.66729e-102	3442	1424.17	2000
37	protein modification process	GO:0036211	5.66729e-102	3442	1424.17	2000
38	phosphate-containing compound metabolic process	GO:0006796	1.58529e-101	2925	1210.26	1747
39	regulation of primary metabolic process	GO:0080090	1.87084e-101	5224	2161.5	2835
40	positive regulation of cellular process	GO:0048522	9.59318e-100	5438	2250.04	2927
41	nucleobase-containing compound metabolic process	GO:0006139	6.06323e-99	4793	1983.17	2628
42	regulation of metabolic process	GO:0019222	8.95846e-98	5923	2450.72	3140
43	regulation of biological quality	GO:0065008	1.06687e-97	4031	1667.88	2268
44	regulation of nitrogen compound metabolic process	GO:0051171	3.20462e-96	5080	2101.92	2751
45	cellular component biogenesis	GO:0044085	2.46082e-95	3015	1247.5	1774
46	regulation of biological process	GO:0050789	1.1803e-93	11479	4749.59	5517
47	nucleic acid metabolic process	GO:0090304	1.11776e-88	4260	1762.63	2346
48	macromolecule localization	GO:0033036	1.89551e-88	2885	1193.71	1691
49	cellular developmental process	GO:0048869	4.37312e-88	4417	1827.59	2417
50	regulation of cellular process	GO:0050794	3.11586e-87	10736	4442.16	5181
51	regulation of cellular component organization	GO:0051128	6.06991e-87	2543	1052.2	1519
52	cellular component assembly	GO:0022607	4.215e-85	2792	1155.23	1636
53	cell differentiation	GO:0030154	9.09826e-85	4192	1734.5	2301
54	anatomical structure morphogenesis	GO:0009653	3.80515e-84	2728	1128.75	1602
55	regulation of macromolecule metabolic process	GO:0060255	2.25929e-83	5459	2258.73	2877
56	regulation of signal transduction	GO:0009966	1.51431e-81	2762	1142.81	1611
57	regulation of response to stimulus	GO:0048583	9.29308e-81	3866	1599.61	2135
58	regulation of localization	GO:0032879	2.51215e-78	2821	1167.23	1630
59	intracellular signal transduction	GO:0035556	2.51248e-78	2605	1077.85	1525
60	macromolecule biosynthetic process	GO:0009059	7.38693e-76	4111	1700.98	2232
61	positive regulation of metabolic process	GO:0009893	1.88345e-75	3462	1432.45	1927
62	regulation of molecular function	GO:0065009	2.12597e-75	2461	1018.27	1446
63	protein localization	GO:0008104	1.30946e-74	2564	1060.89	1494
64	cellular macromolecule biosynthetic process	GO:0034645	1.31892e-74	4013	1660.43	2182
65	regulation of signaling	GO:0023051	5.04026e-74	3341	1382.38	1865
66	regulation of cell communication	GO:0010646	7.53134e-74	3319	1373.28	1854
67	cellular localization	GO:0051641	7.16622e-72	2581	1067.92	1494
68	movement of cell or subcellular component	GO:0006928	1.68235e-71	1998	826.699	1206
69	animal organ development	GO:0048513	1.95368e-71	3487	1442.79	1925
70	regulation of multicellular organismal process	GO:0051239	5.72185e-70	3239	1340.18	1803
71	positive regulation of cellular metabolic process	GO:0031325	9.6045e-69	3176	1314.11	1769
72	organic substance transport	GO:0071702	1.39438e-66	2491	1030.68	1434
73	positive regulation of macromolecule metabolic process	GO:0010604	4.40911e-66	3187	1318.66	1765
74	RNA metabolic process	GO:0016070	1.09458e-64	3745	1549.54	2021
75	cellular nitrogen compound biosynthetic process	GO:0044271	1.29568e-63	3981	1647.19	2126
76	phosphorylation	GO:0016310	1.34378e-63	2165	895.798	1266
77	regulation of protein metabolic process	GO:0051246	2.81988e-63	2675	1106.82	1512
78	positive regulation of nitrogen compound metabolic process	GO:0051173	4.87037e-63	3036	1256.19	1683
79	cytoskeleton organization	GO:0007010	5.66403e-63	1294	535.41	826
80	gene expression	GO:0010467	1.69281e-62	4795	1984	2493
81	cellular response to stress	GO:0033554	3.22626e-62	1751	724.5	1057
82	locomotion	GO:0040011	3.7458e-61	1809	748.498	1083
83	cell projection organization	GO:0030030	2.02105e-60	1562	646.298	957
84	cell motility	GO:0048870	2.2899e-60	1588	657.056	970
85	localization of cell	GO:0051674	2.2899e-60	1588	657.056	970
86	regulation of cellular protein metabolic process	GO:0032268	3.71794e-60	2484	1027.79	1410
87	regulation of catalytic activity	GO:0050790	9.85475e-60	1795	742.705	1072
88	response to stress	GO:0006950	4.4332e-59	3621	1498.24	1942
89	organic cyclic compound biosynthetic process	GO:1901362	1.07392e-58	3497	1446.93	1883
90	plasma membrane bounded cell projection organization	GO:0120036	4.44471e-58	1517	627.679	928
91	cell development	GO:0048468	5.69267e-58	2393	990.136	1359
92	heterocycle biosynthetic process	GO:0018130	4.43533e-57	3362	1391.07	1814
93	protein phosphorylation	GO:0006468	5.45583e-57	1813	750.153	1073
94	aromatic compound biosynthetic process	GO:0019438	3.729e-56	3374	1396.04	1816
95	regulation of developmental process	GO:0050793	4.07691e-55	2713	1122.54	1502
96	nitrogen compound transport	GO:0071705	4.77528e-55	2119	876.764	1217
97	homeostatic process	GO:0042592	1.70716e-54	1887	780.771	1102
98	cell adhesion	GO:0007155	1.96787e-54	1294	535.41	805
99	regulation of biosynthetic process	GO:0009889	2.81629e-54	3526	1458.93	1879
100	regulation of protein modification process	GO:0031399	5.20513e-54	1756	726.568	1036
101	biological adhesion	GO:0022610	1.3284e-53	1306	540.375	809
102	regulation of cellular biosynthetic process	GO:0031326	3.05525e-53	3455	1429.55	1842
103	positive regulation of molecular function	GO:0044093	4.48695e-53	1421	587.958	866
104	nucleobase-containing compound biosynthetic process	GO:0034654	6.29714e-53	3298	1364.59	1768
105	nervous system development	GO:0007399	2.44587e-52	2318	959.103	1304
106	regulation of phosphate metabolic process	GO:0019220	1.56275e-51	1686	697.605	994
107	negative regulation of response to stimulus	GO:0048585	2.19485e-51	1568	648.781	935
108	regulation of phosphorus metabolic process	GO:0051174	2.28569e-51	1687	698.019	994
109	cell migration	GO:0016477	3.15734e-51	1441	596.233	871
110	regulation of macromolecule biosynthetic process	GO:0010556	4.56092e-51	3299	1365.01	1761
111	cellular component morphogenesis	GO:0032989	9.04386e-51	1203	497.757	749
112	ion transport	GO:0006811	2.42156e-50	1554	642.988	925
113	regulation of intracellular signal transduction	GO:1902531	2.96384e-50	1708	706.708	1001
114	cell death	GO:0008219	6.95631e-50	2061	852.766	1172
115	regulation of cellular macromolecule biosynthetic process	GO:2000112	7.05059e-50	3208	1327.35	1714
116	catabolic process	GO:0009056	1.92431e-49	2245	928.899	1259
117	establishment of protein localization	GO:0045184	2.60787e-48	1847	764.221	1063
118	establishment of localization in cell	GO:0051649	3.1616e-48	1901	786.564	1089
119	organic substance catabolic process	GO:1901575	1.52452e-47	1848	764.635	1061
120	cell morphogenesis	GO:0000902	1.87548e-46	1094	452.657	682
121	regulation of response to stress	GO:0080134	2.46411e-46	1331	550.719	802
122	positive regulation of protein metabolic process	GO:0051247	3.63894e-46	1630	674.434	950
123	positive regulation of catalytic activity	GO:0043085	3.78573e-46	1045	432.383	656
124	positive regulation of cellular protein metabolic process	GO:0032270	4.27519e-46	1525	630.989	898
125	regulation of nucleobase-containing compound metabolic process	GO:0019219	6.64501e-46	3337	1380.73	1757
126	positive regulation of cellular component organization	GO:0051130	1.13495e-45	1285	531.686	777
127	amide transport	GO:0042886	1.54751e-45	1806	747.257	1034
128	regulation of phosphorylation	GO:0042325	5.94201e-45	1528	632.23	896
129	cell surface receptor signaling pathway	GO:0007166	6.4012e-45	2484	1027.79	1356
130	peptide transport	GO:0015833	6.06589e-44	1786	738.981	1019
131	positive regulation of signal transduction	GO:0009967	2.90653e-43	1496	618.99	875
132	programmed cell death	GO:0012501	4.69855e-43	1904	787.805	1073
133	regulation of protein phosphorylation	GO:0001932	1.31025e-42	1407	582.165	829
134	regulation of cell death	GO:0010941	1.93899e-42	1679	694.709	962
135	small molecule metabolic process	GO:0044281	2.88269e-42	1744	721.603	993
136	apoptotic process	GO:0006915	4.04429e-42	1863	770.841	1050
137	regulation of multicellular organismal development	GO:2000026	4.42573e-42	2177	900.763	1200
138	regulation of transport	GO:0051049	1.09554e-41	1939	802.287	1085
139	RNA biosynthetic process	GO:0032774	1.56833e-41	2888	1194.95	1531
140	protein transport	GO:0015031	1.69816e-41	1737	718.707	987
141	nucleic acid-templated transcription	GO:0097659	2.66006e-41	2875	1189.57	1524
142	DNA metabolic process	GO:0006259	2.97907e-41	914	378.18	576
143	transcription, DNA-templated	GO:0006351	4.00257e-41	2868	1186.67	1520
144	transmembrane transport	GO:0055085	8.28725e-41	1261	521.756	751
145	positive regulation of multicellular organismal process	GO:0051240	1.26623e-40	1924	796.081	1074
146	protein-containing complex subunit organization	GO:0043933	1.38367e-40	1941	803.115	1082
147	positive regulation of protein modification process	GO:0031401	2.69261e-40	1208	499.826	723
148	cellular catabolic process	GO:0044248	2.72896e-40	1983	820.493	1101
149	tissue development	GO:0009888	4.65043e-40	1945	804.77	1082
150	cellular protein localization	GO:0034613	5.19481e-40	1669	690.571	949
151	neurogenesis	GO:0022008	9.14873e-40	1768	731.534	996
152	regulation of gene expression	GO:0010468	1.1205e-39	3843	1590.09	1959
153	cellular macromolecule localization	GO:0070727	1.79824e-39	1679	694.709	952
154	regulation of organelle organization	GO:0033043	1.89834e-39	1237	511.825	735
155	regulation of cellular component movement	GO:0051270	3.49359e-39	1020	422.039	625
156	negative regulation of signaling	GO:0023057	5.1595e-39	1302	538.72	766
157	negative regulation of cell communication	GO:0010648	1.1073e-38	1298	537.065	763
158	regulation of cell motility	GO:2000145	5.05397e-38	934	386.455	578
159	regulation of nucleic acid-templated transcription	GO:1903506	5.70817e-38	2783	1151.5	1467
160	regulation of transcription, DNA-templated	GO:0006355	8.51613e-38	2776	1148.61	1463
161	cell cycle process	GO:0022402	9.05326e-38	1099	454.726	661
162	regulation of RNA biosynthetic process	GO:2001141	1.04537e-37	2792	1155.23	1470
163	regulation of RNA metabolic process	GO:0051252	1.18435e-37	3038	1257.01	1583
164	cell cycle	GO:0007049	1.22151e-37	1628	673.607	921
165	regulation of locomotion	GO:0040012	2.20072e-37	1012	418.728	616
166	organonitrogen compound biosynthetic process	GO:1901566	3.49433e-37	1592	658.711	902
167	regulation of programmed cell death	GO:0043067	3.4853e-36	1531	633.472	869
168	negative regulation of cellular metabolic process	GO:0031324	3.73593e-36	2440	1009.58	1300
169	cell morphogenesis involved in differentiation	GO:0000904	4.1495e-36	798	330.183	503
170	regulation of cell differentiation	GO:0045595	8.52092e-36	1905	788.219	1047
171	generation of neurons	GO:0048699	1.04417e-35	1665	688.916	932
172	microtubule-based process	GO:0007017	1.17951e-35	754	311.978	479
173	multicellular organismal process	GO:0032501	1.92506e-35	8175	3382.52	3827
174	cellular response to DNA damage stimulus	GO:0006974	5.81293e-35	740	306.185	470
175	regulation of apoptotic process	GO:0042981	8.58528e-35	1510	624.783	854
176	positive regulation of phosphorus metabolic process	GO:0010562	1.51334e-34	1110	459.277	657
177	positive regulation of phosphate metabolic process	GO:0045937	1.51334e-34	1110	459.277	657
178	regulation of cell migration	GO:0030334	2.68643e-34	887	367.008	544
179	neuron development	GO:0048666	3.23683e-34	1217	503.55	709
180	intracellular transport	GO:0046907	7.13288e-34	1496	618.99	844
181	positive regulation of phosphorylation	GO:0042327	7.32798e-34	1042	431.141	621
182	cell proliferation	GO:0008283	8.57714e-34	1985	821.32	1077
183	regulation of cellular component biogenesis	GO:0044087	1.30282e-33	942	389.765	570
184	neuron projection development	GO:0031175	1.54669e-33	1078	446.037	638
185	positive regulation of protein phosphorylation	GO:0001934	3.32008e-33	988	408.798	592
186	cation transport	GO:0006812	4.56609e-33	1101	455.553	648
187	negative regulation of signal transduction	GO:0009968	5.15899e-33	1168	483.276	681
188	negative regulation of metabolic process	GO:0009892	6.04335e-33	2833	1172.19	1467
189	negative regulation of nitrogen compound metabolic process	GO:0051172	7.06929e-33	2262	935.933	1203
190	regulation of anatomical structure morphogenesis	GO:0022603	1.03792e-32	1069	442.313	631
191	protein-containing complex assembly	GO:0065003	1.61368e-32	1717	710.432	945
192	circulatory system development	GO:0072359	5.18852e-32	1138	470.863	663
193	positive regulation of response to stimulus	GO:0048584	6.33738e-32	2286	945.863	1210
194	regulation of transferase activity	GO:0051338	9.02519e-32	824	340.941	505
195	peptidyl-amino acid modification	GO:0018193	1.11822e-31	1128	466.725	657
196	regulation of kinase activity	GO:0043549	1.71222e-31	726	300.392	454
197	regulation of cell adhesion	GO:0030155	2.13834e-31	684	283.014	432
198	regulation of cell projection organization	GO:0031344	7.48409e-31	776	321.08	478
199	regulation of protein localization	GO:0032880	2.97877e-30	1034	427.831	606
200	organelle assembly	GO:0070925	4.56325e-30	790	326.873	483
201	regulation of plasma membrane bounded cell projection organization	GO:0120035	5.75177e-30	767	317.356	471
202	proteolysis	GO:0006508	5.93521e-30	1656	685.192	906
203	organonitrogen compound catabolic process	GO:1901565	9.67065e-30	1149	475.414	661
204	cell-cell adhesion	GO:0098609	1.25656e-29	718	297.082	445
205	microtubule cytoskeleton organization	GO:0000226	1.74645e-29	563	232.949	364
206	regulation of cell development	GO:0060284	2.0166e-29	1088	450.175	630
207	neuron differentiation	GO:0030182	2.50136e-29	1489	616.094	824
208	actin cytoskeleton organization	GO:0030036	3.21383e-29	658	272.256	413
209	anatomical structure formation involved in morphogenesis	GO:0048646	7.31059e-29	1153	477.069	660
210	actin filament-based process	GO:0030029	8.68445e-29	740	306.185	454
211	regulation of hydrolase activity	GO:0051336	9.67342e-29	975	403.419	572
212	positive regulation of intracellular signal transduction	GO:1902533	1.81442e-28	1003	415.005	585
213	secretion	GO:0046903	2.07554e-28	1224	506.446	693
214	organophosphate metabolic process	GO:0019637	2.17126e-28	947	391.834	557
215	chemical homeostasis	GO:0048878	2.25771e-28	1179	487.827	671
216	cell projection assembly	GO:0030031	3.71757e-28	499	206.468	327
217	secretion by cell	GO:0032940	5.30689e-28	1067	441.485	615
218	positive regulation of signaling	GO:0023056	8.33304e-28	1853	766.703	990
219	negative regulation of macromolecule metabolic process	GO:0010605	9.79705e-28	2574	1065.03	1323
220	regulation of response to external stimulus	GO:0032101	1.25786e-27	770	318.598	466
221	lipid metabolic process	GO:0006629	1.57145e-27	1247	515.963	701
222	carbohydrate derivative metabolic process	GO:1901135	1.58985e-27	997	412.522	579
223	regulation of cellular response to stress	GO:0080135	1.79122e-27	661	273.498	410
224	negative regulation of cellular component organization	GO:0051129	2.48917e-27	746	308.667	453
225	positive regulation of cell communication	GO:0010647	2.66301e-27	1847	764.221	985
226	positive regulation of biosynthetic process	GO:0009891	5.40035e-27	1927	797.322	1021
227	regulation of protein kinase activity	GO:0045859	6.46635e-27	660	273.084	408
228	tube development	GO:0035295	7.46216e-27	1120	463.415	637
229	plasma membrane bounded cell projection assembly	GO:0120031	8.36794e-27	486	201.089	317
230	cell-substrate adhesion	GO:0031589	9.14136e-27	337	139.438	236
231	DNA repair	GO:0006281	1.11595e-26	464	191.986	305
232	negative regulation of multicellular organismal process	GO:0051241	1.19523e-26	1339	554.029	742
233	supramolecular fiber organization	GO:0097435	1.77806e-26	676	279.704	415
234	positive regulation of gene expression	GO:0010628	2.12146e-26	1965	813.045	1036
235	ncRNA metabolic process	GO:0034660	2.52259e-26	458	189.504	301
236	ion transmembrane transport	GO:0034220	4.42339e-26	877	362.87	515
237	positive regulation of developmental process	GO:0051094	4.44538e-26	1537	635.954	834
238	positive regulation of cellular biosynthetic process	GO:0031328	5.04998e-26	1887	780.771	998
239	regulation of nervous system development	GO:0051960	6.13322e-26	1067	441.485	608
240	cytokine production	GO:0001816	6.31143e-26	752	311.15	452
241	cell part morphogenesis	GO:0032990	7.97279e-26	713	295.013	432
242	extracellular structure organization	GO:0043062	8.62756e-26	317	131.163	223
243	positive regulation of nucleobase-containing compound metabolic process	GO:0045935	1.01634e-25	1817	751.808	964
244	plasma membrane bounded cell projection morphogenesis	GO:0120039	1.54069e-25	687	284.255	418
245	cell projection morphogenesis	GO:0048858	1.58057e-25	691	285.91	420
246	positive regulation of macromolecule biosynthetic process	GO:0010557	1.81735e-25	1783	737.74	947
247	regulation of cell morphogenesis	GO:0022604	2.17011e-25	517	213.916	330
248	regulation of cell proliferation	GO:0042127	2.26785e-25	1643	679.813	881
249	growth	GO:0040007	4.15608e-25	1108	458.45	625
250	vesicle-mediated transport	GO:0016192	4.47386e-25	1495	618.576	810
251	response to chemical	GO:0042221	4.59073e-25	4115	1702.64	1999
252	regulation of GTPase activity	GO:0043087	6.83972e-25	295	122.06	209
253	positive regulation of cellular component biogenesis	GO:0044089	7.35852e-25	531	219.708	336
254	negative regulation of cell death	GO:0060548	9.98327e-25	1049	434.038	595
255	positive regulation of kinase activity	GO:0033674	1.37129e-24	475	196.538	306
256	regulation of catabolic process	GO:0009894	1.37255e-24	816	337.631	480
257	signal transduction by protein phosphorylation	GO:0023014	1.38698e-24	810	335.148	477
258	cellular lipid metabolic process	GO:0044255	1.79566e-24	926	383.145	534
259	macromolecule catabolic process	GO:0009057	2.14419e-24	1213	501.895	673
260	metal ion transport	GO:0030001	2.67424e-24	840	347.561	491
261	protein localization to organelle	GO:0033365	3.03476e-24	772	319.425	457
262	positive regulation of cellular component movement	GO:0051272	3.60653e-24	575	237.914	357
263	neuron projection morphogenesis	GO:0048812	3.62897e-24	673	278.463	407
264	transmembrane receptor protein tyrosine kinase signaling pathway	GO:0007169	4.06696e-24	552	228.397	345
265	positive regulation of cell motility	GO:2000147	4.43884e-24	558	230.88	348
266	anatomical structure homeostasis	GO:0060249	5.40777e-24	393	162.609	261
267	positive regulation of transferase activity	GO:0051347	5.87422e-24	547	226.329	342
268	regulation of neurogenesis	GO:0050767	8.32953e-24	951	393.489	544
269	mitotic cell cycle	GO:0000278	8.88006e-24	799	330.597	469
270	tube morphogenesis	GO:0035239	1.15111e-23	903	373.628	520
271	cell morphogenesis involved in neuron differentiation	GO:0048667	1.35371e-23	623	257.775	380
272	positive regulation of locomotion	GO:0040017	1.54359e-23	590	244.12	363
273	MAPK cascade	GO:0000165	1.86622e-23	793	328.114	465
274	cell division	GO:0051301	1.92725e-23	571	236.259	353
275	regulation of MAPK cascade	GO:0043408	2.00001e-23	737	304.944	437
276	mitotic cell cycle process	GO:1903047	2.32503e-23	644	266.464	390
277	ion homeostasis	GO:0050801	3.63478e-23	811	335.562	473
278	animal organ morphogenesis	GO:0009887	4.49899e-23	1082	447.692	605
279	positive regulation of cell migration	GO:0030335	4.531e-23	536	221.777	334
280	enzyme linked receptor protein signaling pathway	GO:0007167	4.99084e-23	887	367.008	510
281	phospholipid metabolic process	GO:0006644	8.84602e-23	346	143.162	233
282	regulation of establishment of protein localization	GO:0070201	1.29055e-22	738	305.357	435
283	positive regulation of organelle organization	GO:0010638	1.29467e-22	595	246.189	363
284	anion transport	GO:0006820	1.82117e-22	543	224.673	336
285	regulation of neuron projection development	GO:0010975	1.99292e-22	598	247.43	364
286	extracellular matrix organization	GO:0030198	2.24616e-22	273	112.957	192
287	transcription by RNA polymerase II	GO:0006366	2.66631e-22	2038	843.25	1050
288	regulation of cellular catabolic process	GO:0031329	4.03559e-22	689	285.083	409
289	inorganic ion homeostasis	GO:0098771	5.4853e-22	746	308.667	437
290	positive regulation of transport	GO:0051050	7.12096e-22	1081	447.278	600
291	negative regulation of molecular function	GO:0044092	7.23961e-22	996	412.108	559
292	regulation of anatomical structure size	GO:0090066	7.69573e-22	560	231.707	343
293	oxoacid metabolic process	GO:0043436	9.64062e-22	933	386.041	528
294	positive regulation of hydrolase activity	GO:0051345	1.50603e-21	505	208.95	314
295	cilium organization	GO:0044782	1.51128e-21	325	134.473	219
296	regulation of cell cycle	GO:0051726	1.54841e-21	951	393.489	536
297	regulation of cell morphogenesis involved in differentiation	GO:0010769	1.5834e-21	338	139.852	226
298	regulation of peptide transport	GO:0090087	1.60823e-21	747	309.081	436
299	cellular homeostasis	GO:0019725	2.49931e-21	934	386.455	527
300	chromosome organization	GO:0051276	2.57204e-21	1098	454.312	606
301	vasculature development	GO:0001944	3.22798e-21	751	310.736	437
302	cilium assembly	GO:0060271	3.36693e-21	297	122.888	203
303	cardiovascular system development	GO:0072358	4.34498e-21	764	316.115	443
304	cation homeostasis	GO:0055080	4.92702e-21	732	302.875	427
305	regulation of protein transport	GO:0051223	5.29431e-21	706	292.117	414
306	cation transmembrane transport	GO:0098655	5.48182e-21	686	283.842	404
307	regulation of cytokine production	GO:0001817	5.53785e-21	676	279.704	399
308	positive regulation of cell differentiation	GO:0045597	6.28249e-21	1097	453.898	604
309	RNA processing	GO:0006396	6.54061e-21	814	336.803	467
310	organic acid metabolic process	GO:0006082	6.82025e-21	960	397.213	538
311	regulation of small GTPase mediated signal transduction	GO:0051056	1.09053e-20	259	107.165	181
312	regulation of secretion by cell	GO:1903530	1.1435e-20	830	343.424	474
313	regulation of neuron differentiation	GO:0045664	1.18752e-20	771	319.012	445
314	positive regulation of protein kinase activity	GO:0045860	1.78071e-20	437	180.815	276
315	negative regulation of programmed cell death	GO:0043069	2.15185e-20	939	388.524	526
316	organelle localization	GO:0051640	2.31158e-20	592	244.948	355
317	inflammatory response	GO:0006954	3.36982e-20	687	284.255	402
318	regulation of cytoskeleton organization	GO:0051493	3.83896e-20	534	220.95	325
319	glycerolipid metabolic process	GO:0046486	5.66605e-20	322	133.232	214
320	blood vessel development	GO:0001568	6.12038e-20	719	297.496	417
321	cell-matrix adhesion	GO:0007160	6.24466e-20	203	83.994	148
322	metal ion homeostasis	GO:0055065	7.29976e-20	665	275.153	390
323	regulation of transcription by RNA polymerase II	GO:0006357	1.00755e-19	1980	819.251	1010
324	epithelium development	GO:0060429	1.00983e-19	1164	481.621	631
325	organic anion transport	GO:0015711	1.0344e-19	410	169.643	260
326	carbohydrate metabolic process	GO:0005975	1.32728e-19	539	223.018	326
327	small molecule biosynthetic process	GO:0044283	1.56618e-19	645	266.877	379
328	regulation of defense response	GO:0031347	1.5801e-19	639	264.395	376
329	multicellular organismal homeostasis	GO:0048871	2.00384e-19	485	200.675	298
330	carboxylic acid metabolic process	GO:0019752	2.98879e-19	894	369.904	500
331	negative regulation of apoptotic process	GO:0043066	3.03856e-19	921	381.076	513
332	inorganic ion transmembrane transport	GO:0098660	4.41935e-19	662	273.911	386
333	positive regulation of RNA metabolic process	GO:0051254	4.6984e-19	1624	671.952	843
334	organelle fission	GO:0048285	4.83401e-19	450	186.193	279
335	positive regulation of RNA biosynthetic process	GO:1902680	6.12798e-19	1528	632.23	798
336	cellular macromolecule catabolic process	GO:0044265	6.2587e-19	1009	417.487	554
337	carbohydrate derivative biosynthetic process	GO:1901137	7.12824e-19	595	246.189	352
338	positive regulation of nucleic acid-templated transcription	GO:1903508	7.89764e-19	1527	631.817	797
339	regulation of secretion	GO:0051046	8.50576e-19	910	376.525	506
340	small GTPase mediated signal transduction	GO:0007264	1.05179e-18	485	200.675	296
341	positive regulation of transcription, DNA-templated	GO:0045893	1.05282e-18	1524	630.575	795
342	protein complex oligomerization	GO:0051259	1.44777e-18	619	256.12	363
343	cellular ion homeostasis	GO:0006873	1.84999e-18	656	271.429	381
344	peptide secretion	GO:0002790	1.90672e-18	648	268.119	377
345	inorganic cation transmembrane transport	GO:0098662	2.08108e-18	618	255.706	362
346	cellular amino acid metabolic process	GO:0006520	2.19395e-18	260	107.578	177
347	wound healing	GO:0042060	3.64438e-18	360	148.955	230
348	positive regulation of cell adhesion	GO:0045785	3.77583e-18	410	169.643	256
349	negative regulation of biosynthetic process	GO:0009890	3.92756e-18	1502	621.473	782
350	negative regulation of nucleobase-containing compound metabolic process	GO:0045934	4.07896e-18	1388	574.304	729
351	developmental growth	GO:0048589	4.11598e-18	785	324.804	443
352	cellular chemical homeostasis	GO:0055082	4.46667e-18	810	335.148	455
353	reproduction	GO:0000003	4.88491e-18	1462	604.922	763
354	nuclear division	GO:0000280	5.26925e-18	403	166.747	252
355	embryo development	GO:0009790	5.73243e-18	1163	481.207	623
356	positive regulation of MAPK cascade	GO:0043410	6.22251e-18	519	214.743	311
357	reproductive process	GO:0022414	6.28605e-18	1461	604.508	762
358	cellular amide metabolic process	GO:0043603	6.74738e-18	1001	414.177	546
359	regulation of cellular localization	GO:0060341	6.80925e-18	957	395.972	525
360	cellular cation homeostasis	GO:0030003	7.9077e-18	642	265.636	372
361	immune system development	GO:0002520	8.03847e-18	1029	425.762	559
362	regulation of DNA metabolic process	GO:0051052	8.3465e-18	439	181.642	270
363	ameboidal-type cell migration	GO:0001667	8.54639e-18	406	167.988	253
364	positive regulation of GTPase activity	GO:0043547	9.47996e-18	217	89.7866	152
365	positive regulation of cell death	GO:0010942	1.19891e-17	690	285.497	395
366	negative regulation of cellular biosynthetic process	GO:0031327	1.2034e-17	1464	605.75	762
367	regulation of protein serine/threonine kinase activity	GO:0071900	1.66955e-17	425	175.849	262
368	protein catabolic process	GO:0030163	1.94117e-17	896	370.732	494
369	negative regulation of transport	GO:0051051	2.0114e-17	534	220.95	317
370	regulation of growth	GO:0040008	2.23746e-17	737	304.944	417
371	response to abiotic stimulus	GO:0009628	2.54465e-17	1025	424.107	555
372	apoptotic signaling pathway	GO:0097190	2.62634e-17	603	249.499	351
373	positive regulation of cell development	GO:0010720	2.86093e-17	658	272.256	378
374	lipid biosynthetic process	GO:0008610	2.92995e-17	545	225.501	322
375	glycerophospholipid metabolic process	GO:0006650	4.6222e-17	223	92.2692	154
376	protein secretion	GO:0009306	5.29435e-17	603	249.499	350
377	glycoprotein metabolic process	GO:0009100	5.71398e-17	337	139.438	215
378	negative regulation of macromolecule biosynthetic process	GO:0010558	6.40953e-17	1407	582.165	732
379	positive regulation of cell projection organization	GO:0031346	7.71819e-17	464	191.986	280
380	divalent inorganic cation transport	GO:0072511	8.13757e-17	476	196.951	286
381	protein homooligomerization	GO:0051260	8.29082e-17	382	158.058	238
382	negative regulation of developmental process	GO:0051093	8.85702e-17	1068	441.899	573
383	divalent inorganic cation homeostasis	GO:0072507	8.91054e-17	522	215.984	309
384	regulation of peptide secretion	GO:0002791	8.91344e-17	528	218.467	312
385	dephosphorylation	GO:0016311	9.23817e-17	361	149.369	227
386	response to radiation	GO:0009314	9.73712e-17	394	163.023	244
387	divalent metal ion transport	GO:0070838	1.1879e-16	473	195.71	284
388	endomembrane system organization	GO:0010256	1.26283e-16	381	157.644	237
389	negative regulation of protein metabolic process	GO:0051248	1.53943e-16	1066	441.072	571
390	response to stimulus	GO:0050896	1.55596e-16	9496	3929.1	4231
391	response to oxidative stress	GO:0006979	1.61492e-16	401	165.919	247
392	organophosphate biosynthetic process	GO:0090407	1.8509e-16	498	206.054	296
393	cell junction organization	GO:0034330	1.98229e-16	251	103.855	168
394	blood vessel morphogenesis	GO:0048514	2.66436e-16	622	257.361	357
395	regulation of protein secretion	GO:0050708	2.66642e-16	489	202.33	291
396	ncRNA processing	GO:0034470	3.61471e-16	337	139.438	213
397	cellular metal ion homeostasis	GO:0006875	4.60569e-16	583	241.224	337
398	regulation of cell cycle process	GO:0010564	4.60569e-16	583	241.224	337
399	negative regulation of intracellular signal transduction	GO:1902532	5.53592e-16	527	218.053	309
400	negative regulation of cellular macromolecule biosynthetic process	GO:2000113	5.80436e-16	1372	567.683	711
401	tissue homeostasis	GO:0001894	6.89122e-16	231	95.5793	156
402	regulation of ion transport	GO:0043269	7.9097e-16	724	299.565	405
403	actin filament organization	GO:0007015	8.37757e-16	399	165.092	244
404	epithelial cell migration	GO:0010631	9.5947e-16	280	115.854	182
405	epithelium migration	GO:0090132	1.01867e-15	282	116.681	183
406	negative regulation of response to external stimulus	GO:0032102	1.37091e-15	336	139.024	211
407	cell junction assembly	GO:0034329	1.44852e-15	203	83.994	140
408	peptidyl-tyrosine modification	GO:0018212	1.5717e-15	319	131.991	202
409	cellular divalent inorganic cation homeostasis	GO:0072503	1.70906e-15	498	206.054	293
410	protein modification by small protein conjugation or removal	GO:0070647	1.71672e-15	737	304.944	410
411	calcium ion homeostasis	GO:0055074	1.71917e-15	490	202.744	289
412	positive regulation of programmed cell death	GO:0043068	1.79632e-15	632	261.498	359
413	regulation of DNA-binding transcription factor activity	GO:0051090	1.84027e-15	395	163.437	241
414	heart development	GO:0007507	1.90792e-15	624	258.188	355
415	hemopoiesis	GO:0030097	2.18638e-15	920	380.662	497
416	calcium ion transport	GO:0006816	2.22137e-15	425	175.849	256
417	peptidyl-tyrosine phosphorylation	GO:0018108	2.33763e-15	316	130.749	200
418	axon development	GO:0061564	2.44668e-15	501	207.295	294
419	T cell activation	GO:0042110	2.47699e-15	491	203.158	289
420	carboxylic acid transport	GO:0046942	2.69622e-15	301	124.543	192
421	tissue migration	GO:0090130	2.84743e-15	284	117.509	183
422	protein autophosphorylation	GO:0046777	2.88521e-15	239	98.8894	159
423	regulation of Ras protein signal transduction	GO:0046578	3.06331e-15	228	94.338	153
424	autophagy	GO:0006914	3.78002e-15	383	158.471	234
425	process utilizing autophagic mechanism	GO:0061919	3.78002e-15	383	158.471	234
426	cellular response to chemical stimulus	GO:0070887	3.79484e-15	3008	1244.6	1442
427	regulation of cell-substrate adhesion	GO:0010810	3.81262e-15	210	86.8903	143
428	organic acid transport	GO:0015849	4.38711e-15	302	124.957	192
429	behavior	GO:0007610	4.84777e-15	724	299.565	402
430	positive regulation of apoptotic process	GO:0043065	4.90233e-15	627	259.43	355
431	cellular response to stimulus	GO:0051716	4.9796e-15	7787	3221.98	3497
432	sexual reproduction	GO:0019953	5.21125e-15	877	362.87	475
433	regulation of vesicle-mediated transport	GO:0060627	5.42296e-15	566	234.19	325
434	hematopoietic or lymphoid organ development	GO:0048534	6.56271e-15	971	401.764	519
435	positive regulation of catabolic process	GO:0009896	6.9642e-15	418	172.953	251
436	cellular calcium ion homeostasis	GO:0006874	7.50653e-15	474	196.124	279
437	tRNA metabolic process	GO:0006399	7.64456e-15	166	68.6847	118
438	tissue morphogenesis	GO:0048729	8.17498e-15	674	278.876	377
439	regulation of immune system process	GO:0002682	8.37059e-15	1470	608.232	750
440	intracellular protein transport	GO:0006886	8.69649e-15	879	363.698	475
441	Rho protein signal transduction	GO:0007266	9.11825e-15	195	80.6838	134
442	organic hydroxy compound metabolic process	GO:1901615	1.08331e-14	471	194.883	277
443	cell activation	GO:0001775	1.14529e-14	1095	453.071	576
444	taxis	GO:0042330	1.16276e-14	599	247.844	340
445	negative regulation of phosphorus metabolic process	GO:0010563	1.20215e-14	544	225.087	313
446	negative regulation of phosphate metabolic process	GO:0045936	1.20215e-14	544	225.087	313
447	methylation	GO:0032259	1.20951e-14	335	138.611	208
448	positive regulation of nervous system development	GO:0051962	1.39075e-14	651	269.36	365
449	positive regulation of cellular catabolic process	GO:0031331	1.46482e-14	351	145.231	216
450	regulation of MAP kinase activity	GO:0043405	1.5076e-14	295	122.06	187
451	axonogenesis	GO:0007409	1.56608e-14	466	192.814	274
452	chemotaxis	GO:0006935	1.64184e-14	596	246.603	338
453	positive regulation of neurogenesis	GO:0050769	1.8532e-14	580	239.983	330
454	regulation of cellular component size	GO:0032535	2.05704e-14	397	164.264	239
455	response to wounding	GO:0009611	2.09966e-14	495	204.813	288
456	cellular protein catabolic process	GO:0044257	2.38947e-14	738	305.357	406
457	DNA replication	GO:0006260	2.61657e-14	243	100.544	159
458	cellular carbohydrate metabolic process	GO:0044262	2.81537e-14	281	116.267	179
459	positive regulation of cell proliferation	GO:0008284	3.01467e-14	971	401.764	516
460	establishment of organelle localization	GO:0051656	3.17009e-14	474	196.124	277
461	negative regulation of immune system process	GO:0002683	3.19828e-14	470	194.469	275
462	cellular component disassembly	GO:0022411	3.43108e-14	353	146.058	216
463	maintenance of location	GO:0051235	3.60193e-14	320	132.404	199
464	DNA recombination	GO:0006310	4.19208e-14	278	115.026	177
465	calcium ion transmembrane transport	GO:0070588	4.37879e-14	280	115.854	178
466	positive regulation of DNA metabolic process	GO:0051054	4.45254e-14	244	100.958	159
467	leukocyte migration	GO:0050900	4.58411e-14	340	140.68	209
468	regulation of inflammatory response	GO:0050727	5.30061e-14	356	147.3	217
469	embryo development ending in birth or egg hatching	GO:0009792	5.63757e-14	802	331.838	435
470	negative regulation of cellular protein metabolic process	GO:0032269	6.62174e-14	1000	413.763	528
471	histone modification	GO:0016570	6.89585e-14	426	176.263	252
472	regulation of peptidyl-tyrosine phosphorylation	GO:0050730	7.00473e-14	260	107.578	167
473	central nervous system development	GO:0007417	7.6178e-14	875	362.043	469
474	positive regulation of cytokine production	GO:0001819	9.81395e-14	445	184.125	261
475	covalent chromatin modification	GO:0016569	9.84294e-14	443	183.297	260
476	lipid localization	GO:0010876	1.26312e-13	366	151.437	221
477	negative regulation of RNA metabolic process	GO:0051253	1.32756e-13	1262	522.169	648
478	regulation of actin filament-based process	GO:0032970	1.38897e-13	390	161.368	233
479	double-strand break repair	GO:0006302	1.48638e-13	220	91.0279	145
480	leukocyte differentiation	GO:0002521	1.93064e-13	567	234.604	320
481	regulation of actin cytoskeleton organization	GO:0032956	2.41555e-13	342	141.507	208
482	response to endogenous stimulus	GO:0009719	2.46869e-13	1407	582.165	713
483	chromosome segregation	GO:0007059	2.79457e-13	313	129.508	193
484	regulation of apoptotic signaling pathway	GO:2001233	3.0095e-13	412	170.47	243
485	protein modification by small protein conjugation	GO:0032446	3.05211e-13	616	254.878	343
486	regulation of proteolysis	GO:0030162	3.26469e-13	710	293.772	388
487	negative regulation of locomotion	GO:0040013	3.32949e-13	331	136.956	202
488	coagulation	GO:0050817	3.39647e-13	159	65.7884	111
489	chordate embryonic development	GO:0043009	3.62795e-13	784	324.39	423
490	lipid catabolic process	GO:0016042	3.74707e-13	302	124.957	187
491	response to hormone	GO:0009725	3.89157e-13	696	287.979	381
492	glycoprotein biosynthetic process	GO:0009101	4.0011e-13	277	114.612	174
493	synapse organization	GO:0050808	4.0398e-13	447	184.952	260
494	blood coagulation	GO:0007596	5.05262e-13	156	64.5471	109
495	negative regulation of protein modification process	GO:0031400	5.1608e-13	562	232.535	316
496	activation of protein kinase activity	GO:0032147	5.4214e-13	247	102.2	158
497	positive regulation of establishment of protein localization	GO:1904951	5.6203e-13	452	187.021	262
498	hemostasis	GO:0007599	5.77935e-13	158	65.3746	110
499	positive regulation of neuron projection development	GO:0010976	5.88048e-13	360	148.955	216
500	negative regulation of nucleic acid-templated transcription	GO:1903507	5.96698e-13	1174	485.758	604
501	multicellular organismal reproductive process	GO:0048609	6.43434e-13	852	352.526	454
502	regulation of Rho protein signal transduction	GO:0035023	6.4738e-13	135	55.858	97
503	negative regulation of RNA biosynthetic process	GO:1902679	7.28834e-13	1175	486.172	604
504	dendrite development	GO:0016358	7.76138e-13	292	120.819	181
505	regulation of supramolecular fiber organization	GO:1902903	8.138e-13	345	142.748	208
506	regulation of protein complex assembly	GO:0043254	8.15983e-13	445	184.125	258
507	cell growth	GO:0016049	8.23861e-13	504	208.537	287
508	negative regulation of organelle organization	GO:0010639	9.06473e-13	399	165.092	235
509	microtubule-based movement	GO:0007018	9.09395e-13	273	112.957	171
510	small molecule catabolic process	GO:0044282	9.30702e-13	308	127.439	189
511	negative regulation of transcription, DNA-templated	GO:0045892	9.85044e-13	1170	484.103	601
512	glycerolipid biosynthetic process	GO:0045017	1.06476e-12	141	58.3406	100
513	angiogenesis	GO:0001525	1.06536e-12	513	212.261	291
514	morphogenesis of an epithelium	GO:0002009	1.07046e-12	550	227.57	309
515	positive regulation of neuron differentiation	GO:0045666	1.08605e-12	458	189.504	264
516	negative regulation of cytokine production	GO:0001818	1.09023e-12	258	106.751	163
517	positive regulation of peptidyl-tyrosine phosphorylation	GO:0050731	1.13289e-12	192	79.4426	128
518	multicellular organism reproduction	GO:0032504	1.15667e-12	863	357.078	458
519	cellular response to oxidative stress	GO:0034599	1.30406e-12	268	110.889	168
520	regulation of protein catabolic process	GO:0042176	1.30538e-12	376	155.575	223
521	negative regulation of cellular component movement	GO:0051271	1.49419e-12	315	130.335	192
522	positive regulation of proteolysis	GO:0045862	1.56272e-12	321	132.818	195
523	protein ubiquitination	GO:0016567	1.69608e-12	566	234.19	316
524	positive regulation of DNA-binding transcription factor activity	GO:0051091	2.049e-12	244	100.958	155
525	response to metal ion	GO:0010038	2.05896e-12	269	111.302	168
526	inositol lipid-mediated signaling	GO:0048017	2.11337e-12	160	66.2021	110
527	mitochondrion organization	GO:0007005	2.13098e-12	458	189.504	263
528	gamete generation	GO:0007276	2.14538e-12	713	295.013	386
529	regulation of membrane potential	GO:0042391	2.33529e-12	440	182.056	254
530	nuclear chromosome segregation	GO:0098813	2.49585e-12	254	105.096	160
531	Ras protein signal transduction	GO:0007265	2.579e-12	414	171.298	241
532	mitotic nuclear division	GO:0140014	2.58721e-12	256	105.923	161
533	response to light stimulus	GO:0009416	2.67474e-12	289	119.578	178
534	pattern recognition receptor signaling pathway	GO:0002221	2.72569e-12	137	56.6856	97
535	negative regulation of gene expression	GO:0010629	2.96942e-12	1775	734.43	873
536	negative regulation of cell projection organization	GO:0031345	3.07057e-12	205	84.8215	134
537	head development	GO:0060322	3.20132e-12	683	282.6	371
538	regulation of mitotic cell cycle	GO:0007346	3.2723e-12	492	203.572	279
539	positive regulation of protein transport	GO:0051222	3.3911e-12	433	179.16	250
540	leukocyte cell-cell adhesion	GO:0007159	3.43397e-12	319	131.991	193
541	second-messenger-mediated signaling	GO:0019932	3.48143e-12	427	176.677	247
542	proteolysis involved in cellular protein catabolic process	GO:0051603	3.62858e-12	694	287.152	376
543	macromolecule methylation	GO:0043414	3.93906e-12	286	118.336	176
544	retina homeostasis	GO:0001895	4.33772e-12	51	21.1019	45
545	cell-cell signaling	GO:0007267	4.6282e-12	1589	657.47	788
546	alcohol metabolic process	GO:0006066	4.83788e-12	310	128.267	188
547	lipid transport	GO:0006869	5.31987e-12	328	135.714	197
548	regulation of cell-cell adhesion	GO:0022407	5.50734e-12	394	163.023	230
549	positive regulation of protein serine/threonine kinase activity	GO:0071902	5.55231e-12	279	115.44	172
550	phospholipid biosynthetic process	GO:0008654	5.91943e-12	158	65.3746	108
551	response to endoplasmic reticulum stress	GO:0034976	5.92231e-12	229	94.7518	146
552	positive regulation of secretion by cell	GO:1903532	7.22933e-12	472	195.296	268
553	regulation of axonogenesis	GO:0050770	7.32063e-12	201	83.1664	131
554	homeostasis of number of cells	GO:0048872	7.40996e-12	315	130.335	190
555	positive regulation of MAP kinase activity	GO:0043406	7.65879e-12	220	91.0279	141
556	actomyosin structure organization	GO:0031032	7.78804e-12	203	83.994	132
557	regulation of cellular protein localization	GO:1903827	9.14482e-12	518	214.329	290
558	regulation of endocytosis	GO:0030100	9.36158e-12	290	119.991	177
559	stress-activated protein kinase signaling cascade	GO:0031098	9.36158e-12	290	119.991	177
560	glycosaminoglycan metabolic process	GO:0030203	9.4045e-12	80	33.1011	63
561	phosphatidylinositol-mediated signaling	GO:0048015	9.8643e-12	157	64.9608	107
562	immune system process	GO:0002376	9.91102e-12	2655	1098.54	1260
563	regulation of T cell activation	GO:0050863	1.03512e-11	304	125.784	184
564	innate immune response-activating signal transduction	GO:0002758	1.07059e-11	139	57.5131	97
565	positive regulation of transcription by RNA polymerase II	GO:0045944	1.08217e-11	1213	501.895	615
566	vascular process in circulatory system	GO:0003018	1.16397e-11	200	82.7527	130
567	multi-organism reproductive process	GO:0044703	1.1946e-11	1022	422.866	527
568	leukocyte activation	GO:0045321	1.30952e-11	990	409.626	512
569	visual perception	GO:0007601	1.32294e-11	152	62.892	104
570	negative regulation of cell adhesion	GO:0007162	1.32786e-11	283	117.095	173
571	regulation of cell growth	GO:0001558	1.33282e-11	429	177.504	246
572	membrane lipid metabolic process	GO:0006643	1.33638e-11	163	67.4434	110
573	response to growth factor	GO:0070848	1.36491e-11	613	253.637	335
574	alpha-amino acid metabolic process	GO:1901605	1.43867e-11	191	79.0288	125
575	regulation of transmembrane transport	GO:0034762	1.46322e-11	559	231.294	309
576	circulatory system process	GO:0003013	1.62487e-11	489	202.33	275
577	sensory perception of light stimulus	GO:0050953	1.63902e-11	156	64.5471	106
578	regulation of cell-matrix adhesion	GO:0001952	1.67136e-11	113	46.7553	82
579	RNA modification	GO:0009451	1.82083e-11	138	57.0993	96
580	positive regulation of cytoskeleton organization	GO:0051495	1.86852e-11	218	90.2004	139
581	negative regulation of catalytic activity	GO:0043086	1.8908e-11	671	277.635	362
582	brain development	GO:0007420	1.93489e-11	629	260.257	342
583	cell communication	GO:0007154	2.1699e-11	6624	2740.77	2965
584	reproductive system development	GO:0061458	2.18345e-11	453	187.435	257
585	response to external stimulus	GO:0009605	2.44304e-11	2510	1038.55	1193
586	regulation of microtubule-based process	GO:0032886	2.47948e-11	232	95.9931	146
587	regulation of stress-activated protein kinase signaling cascade	GO:0070302	2.56844e-11	234	96.8206	147
588	negative regulation of cell migration	GO:0030336	2.60904e-11	267	110.475	164
589	regulation of protein stability	GO:0031647	2.81268e-11	275	113.785	168
590	monovalent inorganic cation transport	GO:0015672	2.8429e-11	460	190.331	260
591	response to inorganic substance	GO:0010035	2.90111e-11	493	203.985	276
592	regulation of developmental growth	GO:0048638	3.05756e-11	399	165.092	230
593	positive regulation of NF-kappaB transcription factor activity	GO:0051092	3.06259e-11	128	52.9617	90
594	lymphocyte differentiation	GO:0030098	3.11518e-11	395	163.437	228
595	cellular response to endogenous stimulus	GO:0071495	3.12338e-11	1221	505.205	616
596	response to organic substance	GO:0010033	3.20721e-11	3055	1264.05	1431
597	organic acid biosynthetic process	GO:0016053	3.50871e-11	359	148.541	210
598	microtubule organizing center organization	GO:0031023	3.52802e-11	130	53.7892	91
599	extrinsic apoptotic signaling pathway	GO:0097191	3.67852e-11	229	94.7518	144
600	cellular response to growth factor stimulus	GO:0071363	3.69763e-11	600	248.258	327
601	signal release	GO:0023061	3.98648e-11	521	215.571	289
602	cellular response to hormone stimulus	GO:0032870	4.15984e-11	517	213.916	287
603	reproductive structure development	GO:0048608	4.26231e-11	449	185.78	254
604	negative regulation of cell motility	GO:2000146	4.38723e-11	280	115.854	170
605	positive regulation of protein complex assembly	GO:0031334	4.57886e-11	243	100.544	151
606	regulation of autophagy	GO:0010506	4.82783e-11	247	102.2	153
607	regulation of ion transmembrane transport	GO:0034765	4.9676e-11	468	193.641	263
608	negative regulation of nervous system development	GO:0051961	4.99111e-11	360	148.955	210
609	carboxylic acid biosynthetic process	GO:0046394	5.01532e-11	358	148.127	209
610	negative regulation of secretion	GO:0051048	5.64251e-11	261	107.992	160
611	regulation of stress-activated MAPK cascade	GO:0032872	6.02336e-11	232	95.9931	145
612	blood circulation	GO:0008015	6.10241e-11	479	198.193	268
613	centrosome cycle	GO:0007098	6.75332e-11	122	50.4791	86
614	cognition	GO:0050890	7.46414e-11	323	133.646	191
615	negative regulation of phosphorylation	GO:0042326	7.86839e-11	451	186.607	254
616	photoreceptor cell maintenance	GO:0045494	8.22731e-11	41	16.9643	37
617	regulation of epithelial cell migration	GO:0010632	8.36725e-11	225	93.0967	141
618	toll-like receptor signaling pathway	GO:0002224	9.2766e-11	103	42.6176	75
619	positive regulation of stress-activated protein kinase signaling cascade	GO:0070304	9.41638e-11	172	71.1673	113
620	regulation of neurotransmitter levels	GO:0001505	9.59869e-11	372	153.92	215
621	regulation of chromosome organization	GO:0033044	1.02484e-10	354	146.472	206
622	nucleobase-containing small molecule metabolic process	GO:0055086	1.05388e-10	623	257.775	336
623	meiosis I cell cycle process	GO:0061982	1.08306e-10	112	46.3415	80
624	aminoglycan metabolic process	GO:0006022	1.10426e-10	98	40.5488	72
625	negative regulation of cell development	GO:0010721	1.26275e-10	385	159.299	221
626	negative regulation of secretion by cell	GO:1903531	1.43692e-10	232	95.9931	144
627	signaling	GO:0023052	1.44821e-10	6555	2712.22	2926
628	positive regulation of stress-activated MAPK cascade	GO:0032874	1.50898e-10	171	70.7535	112
629	regulation of JNK cascade	GO:0046328	1.53048e-10	188	77.7875	121
630	myeloid leukocyte activation	GO:0002274	1.60074e-10	211	87.3041	133
631	epithelial tube morphogenesis	GO:0060562	1.83278e-10	378	156.403	217
632	regulation of cytosolic calcium ion concentration	GO:0051480	1.85276e-10	376	155.575	216
633	cellular lipid catabolic process	GO:0044242	1.86076e-10	196	81.0976	125
634	cellular response to organic substance	GO:0071310	1.88637e-10	2422	1002.13	1147
635	regulation of metal ion transport	GO:0010959	1.92295e-10	419	173.367	237
636	endothelial cell migration	GO:0043542	1.94561e-10	198	81.9251	126
637	leukocyte activation involved in immune response	GO:0002366	2.00716e-10	268	110.889	162
638	cell activation involved in immune response	GO:0002263	2.05114e-10	272	112.544	164
639	cofactor metabolic process	GO:0051186	2.07152e-10	504	208.537	278
640	negative regulation of protein phosphorylation	GO:0001933	2.10784e-10	407	168.402	231
641	JNK cascade	GO:0007254	2.117e-10	202	83.5802	128
642	endosomal transport	GO:0016197	2.117e-10	202	83.5802	128
643	positive regulation of cell morphogenesis involved in differentiation	GO:0010770	2.16605e-10	183	75.7187	118
644	developmental process involved in reproduction	GO:0003006	2.21902e-10	788	326.046	412
645	activation of GTPase activity	GO:0090630	2.25566e-10	80	33.1011	61
646	regulation of organelle assembly	GO:1902115	2.2897e-10	206	85.2352	130
647	amide biosynthetic process	GO:0043604	2.36174e-10	739	305.771	389
648	regulation of cell size	GO:0008361	2.46253e-10	210	86.8903	132
649	regulation of blood vessel size	GO:0050880	2.56802e-10	172	71.1673	112
650	regulation of system process	GO:0044057	2.62321e-10	595	246.189	321
651	macroautophagy	GO:0016236	2.77102e-10	193	79.8563	123
652	meiotic cell cycle process	GO:1903046	2.77102e-10	193	79.8563	123
653	positive regulation of supramolecular fiber organization	GO:1902905	2.89579e-10	195	80.6838	124
654	T cell differentiation	GO:0030217	2.9923e-10	269	111.302	162
655	peptide metabolic process	GO:0006518	3.0288e-10	783	323.977	409
656	protein localization to membrane	GO:0072657	3.10343e-10	541	223.846	295
657	negative regulation of cell activation	GO:0050866	3.40014e-10	203	83.994	128
658	establishment of protein localization to organelle	GO:0072594	3.64489e-10	374	154.747	214
659	signal transduction	GO:0007165	3.78862e-10	6008	2485.89	2689
660	organic acid catabolic process	GO:0016054	3.90247e-10	211	87.3041	132
661	carboxylic acid catabolic process	GO:0046395	3.90247e-10	211	87.3041	132
662	regulation of actin filament organization	GO:0110053	4.08441e-10	254	105.096	154
663	regulation of dendrite development	GO:0050773	4.12601e-10	190	78.615	121
664	regulation of tube size	GO:0035150	4.32391e-10	173	71.5811	112
665	developmental growth involved in morphogenesis	GO:0060560	4.40075e-10	268	110.889	161
666	intrinsic apoptotic signaling pathway	GO:0097193	4.66618e-10	292	120.819	173
667	negative regulation of apoptotic signaling pathway	GO:2001234	4.9588e-10	229	94.7518	141
668	phosphatidylinositol 3-kinase signaling	GO:0014065	5.52853e-10	127	52.5479	87
669	heterocycle catabolic process	GO:0046700	5.89796e-10	462	191.159	256
670	cytokinesis	GO:0000910	6.13694e-10	153	63.3058	101
671	phosphatidylinositol metabolic process	GO:0046488	6.16882e-10	129	53.3755	88
672	stress-activated MAPK cascade	GO:0051403	6.18185e-10	257	106.337	155
673	cellular nitrogen compound catabolic process	GO:0044270	6.28728e-10	456	188.676	253
674	positive regulation of peptide secretion	GO:0002793	6.34327e-10	329	136.128	191
675	cytosolic calcium ion transport	GO:0060401	6.46027e-10	170	70.3398	110
676	ERK1 and ERK2 cascade	GO:0070371	6.46408e-10	323	133.646	188
677	learning or memory	GO:0007611	6.74666e-10	289	119.578	171
678	rhythmic process	GO:0048511	6.74666e-10	289	119.578	171
679	negative regulation of cell proliferation	GO:0008285	7.43852e-10	680	281.359	359
680	regulation of microtubule cytoskeleton organization	GO:0070507	7.49301e-10	197	81.5114	124
681	response to reactive oxygen species	GO:0000302	8.02896e-10	201	83.1664	126
682	regulation of vasculature development	GO:1901342	8.54877e-10	340	140.68	196
683	negative regulation of neurogenesis	GO:0050768	8.7062e-10	336	139.024	194
684	coenzyme metabolic process	GO:0006732	9.06501e-10	326	134.887	189
685	negative regulation of cell cycle	GO:0045786	9.09544e-10	449	185.78	249
686	developmental cell growth	GO:0048588	9.18409e-10	258	106.751	155
687	exocytosis	GO:0006887	9.49095e-10	377	155.989	214
688	positive regulation of defense response	GO:0031349	9.90816e-10	371	153.506	211
689	positive regulation of secretion	GO:0051047	1.10972e-09	527	218.053	286
690	cell-cell junction organization	GO:0045216	1.1812e-09	143	59.1682	95
691	positive regulation of JNK cascade	GO:0046330	1.1812e-09	143	59.1682	95
692	negative regulation of neuron projection development	GO:0010977	1.18832e-09	175	72.4086	112
693	regulation of cellular protein catabolic process	GO:1903362	1.21282e-09	237	98.0619	144
694	acid secretion	GO:0046717	1.23715e-09	121	50.0654	83
695	cytokine secretion	GO:0050663	1.26135e-09	243	100.544	147
696	positive regulation of cytosolic calcium ion concentration	GO:0007204	1.2626e-09	329	136.128	190
697	hormone transport	GO:0009914	1.35705e-09	372	153.92	211
698	regulation of leukocyte cell-cell adhesion	GO:1903037	1.40594e-09	287	118.75	169
699	skeletal system development	GO:0001501	1.47316e-09	526	217.64	285
700	actin filament bundle assembly	GO:0051017	1.52296e-09	166	68.6847	107
701	tRNA modification	GO:0006400	1.5451e-09	72	29.791	55
702	rRNA metabolic process	GO:0016072	1.54908e-09	218	90.2004	134
703	meiosis I	GO:0007127	1.66779e-09	107	44.2727	75
704	negative regulation of cell differentiation	GO:0045596	1.80023e-09	798	330.183	412
705	cell cycle checkpoint	GO:0000075	1.85582e-09	174	71.9948	111
706	meiotic nuclear division	GO:0140013	1.85582e-09	174	71.9948	111
707	organic cyclic compound catabolic process	GO:1901361	1.91095e-09	506	209.364	275
708	calcium ion transport into cytosol	GO:0060402	1.92016e-09	157	64.9608	102
709	neuron death	GO:0070997	1.93034e-09	404	167.16	226
710	dendrite morphogenesis	GO:0048813	1.94046e-09	176	72.8223	112
711	regulation of ERK1 and ERK2 cascade	GO:0070372	1.94181e-09	306	126.612	178
712	regulation of leukocyte differentiation	GO:1902105	1.99929e-09	294	121.646	172
713	circadian rhythm	GO:0007623	2.13601e-09	209	86.4765	129
714	regulation of response to DNA damage stimulus	GO:2001020	2.13601e-09	209	86.4765	129
715	nucleic acid phosphodiester bond hydrolysis	GO:0090305	2.17555e-09	111	45.9277	77
716	negative regulation of leukocyte activation	GO:0002695	2.19504e-09	182	75.3049	115
717	regulation of plasma membrane bounded cell projection assembly	GO:0120032	2.19504e-09	182	75.3049	115
718	regulation of cell projection assembly	GO:0060491	2.27956e-09	184	76.1325	116
719	regulation of hormone levels	GO:0010817	2.32267e-09	551	227.984	296
720	I-kappaB kinase/NF-kappaB signaling	GO:0007249	2.61175e-09	192	79.4426	120
721	actin filament bundle organization	GO:0061572	2.64089e-09	169	69.926	108
722	regulation of neuron death	GO:1901214	2.64469e-09	368	152.265	208
723	nucleoside phosphate metabolic process	GO:0006753	2.7275e-09	558	230.88	299
724	positive regulation of cell-substrate adhesion	GO:0010811	2.80805e-09	126	52.1342	85
725	glycerophospholipid biosynthetic process	GO:0046474	2.84949e-09	106	43.8589	74
726	regulation of cell division	GO:0051302	3.04367e-09	156	64.5471	101
727	microtubule bundle formation	GO:0001578	3.19012e-09	99	40.9626	70
728	negative regulation of cell morphogenesis involved in differentiation	GO:0010771	3.19012e-09	99	40.9626	70
729	negative regulation of establishment of protein localization	GO:1904950	3.21862e-09	208	86.0628	128
730	amino acid activation	GO:0043038	3.2595e-09	45	18.6193	38
731	regulation of tube diameter	GO:0035296	3.3956e-09	160	66.2021	103
732	regulation of blood vessel diameter	GO:0097746	3.3956e-09	160	66.2021	103
733	response to extracellular stimulus	GO:0009991	3.67521e-09	400	165.505	223
734	modification-dependent protein catabolic process	GO:0019941	3.72321e-09	589	243.707	313
735	hormone secretion	GO:0046879	3.77503e-09	363	150.196	205
736	bone development	GO:0060348	3.8006e-09	228	94.338	138
737	positive regulation of protein secretion	GO:0050714	3.97144e-09	300	124.129	174
738	DNA-dependent DNA replication	GO:0006261	3.97706e-09	134	55.4443	89
739	positive regulation of cell-cell adhesion	GO:0022409	4.06319e-09	242	100.131	145
740	epithelial cell development	GO:0002064	4.11543e-09	246	101.786	147
741	somatic diversification of immune receptors	GO:0002200	4.77629e-09	75	31.0322	56
742	ERBB signaling pathway	GO:0038127	4.8494e-09	105	43.4451	73
743	protein import	GO:0017038	4.92942e-09	209	86.4765	128
744	regulation of response to wounding	GO:1903034	5.02575e-09	178	73.6499	112
745	modification-dependent macromolecule catabolic process	GO:0043632	5.25204e-09	599	247.844	317
746	neuromuscular junction development	GO:0007528	5.33257e-09	55	22.757	44
747	regulation of angiogenesis	GO:0045765	5.43605e-09	307	127.025	177
748	receptor-mediated endocytosis	GO:0006898	5.48976e-09	223	92.2692	135
749	protein maturation	GO:0051604	5.58196e-09	301	124.543	174
750	regulation of extrinsic apoptotic signaling pathway	GO:2001236	5.59989e-09	161	66.6159	103
751	regulation of mononuclear cell proliferation	GO:0032944	5.61733e-09	227	93.9243	137
752	RNA methylation	GO:0001510	5.6721e-09	65	26.8946	50
753	regulation of innate immune response	GO:0045088	5.9004e-09	285	117.923	166
754	protein processing	GO:0016485	5.91004e-09	239	98.8894	143
755	ribosome biogenesis	GO:0042254	5.93148e-09	283	117.095	165
756	protein localization to nucleus	GO:0034504	6.06831e-09	271	112.13	159
757	substrate adhesion-dependent cell spreading	GO:0034446	6.33198e-09	100	41.3763	70
758	nucleotide metabolic process	GO:0009117	6.66891e-09	549	227.156	293
759	tRNA aminoacylation	GO:0043039	6.68955e-09	44	18.2056	37
760	negative chemotaxis	GO:0050919	6.68955e-09	44	18.2056	37
761	amino acid transport	GO:0006865	6.80018e-09	150	62.0645	97
762	polysaccharide biosynthetic process	GO:0000271	6.85847e-09	72	29.791	54
763	ubiquitin-dependent protein catabolic process	GO:0006511	7.29437e-09	577	238.741	306
764	positive regulation of protein catabolic process	GO:0045732	7.37124e-09	208	86.0628	127
765	sodium ion transport	GO:0006814	7.49356e-09	210	86.8903	128
766	non-motile cilium assembly	GO:1905515	7.53898e-09	67	27.7221	51
767	regulation of cytokine secretion	GO:0050707	7.61068e-09	212	87.7178	129
768	tRNA aminoacylation for protein translation	GO:0006418	7.73259e-09	41	16.9643	35
769	negative regulation of growth	GO:0045926	8.49837e-09	280	115.854	163
770	regulation of wound healing	GO:0061041	8.50688e-09	141	58.3406	92
771	tRNA processing	GO:0008033	8.57763e-09	115	47.5828	78
772	regulation of leukocyte proliferation	GO:0070663	8.63631e-09	238	98.4757	142
773	sulfur compound metabolic process	GO:0006790	8.69751e-09	270	111.716	158
774	muscle structure development	GO:0061061	8.83834e-09	700	289.634	363
775	rRNA processing	GO:0006364	8.95546e-09	187	77.3737	116
776	leukocyte proliferation	GO:0070661	9.24835e-09	329	136.128	187
777	carbohydrate biosynthetic process	GO:0016051	9.41522e-09	191	79.0288	118
778	activation of innate immune response	GO:0002218	9.52747e-09	164	67.8572	104
779	regulation of leukocyte migration	GO:0002685	1.04533e-08	201	83.1664	123
780	in utero embryonic development	GO:0001701	1.05665e-08	498	206.054	268
781	negative regulation of protein transport	GO:0051224	1.06397e-08	203	83.994	124
782	regulation of hemopoiesis	GO:1903706	1.12194e-08	406	167.988	224
783	leukocyte homeostasis	GO:0001776	1.15949e-08	110	45.514	75
784	regulation of axon extension	GO:0030516	1.15949e-08	110	45.514	75
785	regulation of proteasomal protein catabolic process	GO:0061136	1.18164e-08	176	72.8223	110
786	visual system development	GO:0150063	1.19917e-08	400	165.505	221
787	regulation of lipid metabolic process	GO:0019216	1.20835e-08	336	139.024	190
788	regulation of lymphocyte proliferation	GO:0050670	1.21672e-08	225	93.0967	135
789	regulation of NIK/NF-kappaB signaling	GO:1901222	1.22861e-08	101	41.7901	70
790	negative regulation of immune response	GO:0050777	1.24518e-08	155	64.1333	99
791	protein dephosphorylation	GO:0006470	1.25354e-08	235	97.2344	140
792	regulation of extent of cell growth	GO:0061387	1.34067e-08	125	51.7204	83
793	neural tube development	GO:0021915	1.42017e-08	190	78.615	117
794	aromatic compound catabolic process	GO:0019439	1.42406e-08	476	196.951	257
795	DNA biosynthetic process	GO:0071897	1.53125e-08	165	68.2709	104
796	sensory system development	GO:0048880	1.54819e-08	403	166.747	222
797	cell-cell junction assembly	GO:0007043	1.55737e-08	105	43.4451	72
798	neurotransmitter transport	GO:0006836	1.56146e-08	298	123.301	171
799	B cell activation involved in immune response	GO:0002312	1.61314e-08	80	33.1011	58
800	eye development	GO:0001654	1.65652e-08	397	164.264	219
801	regulation of production of molecular mediator of immune response	GO:0002700	1.6873e-08	148	61.237	95
802	multicellular organism growth	GO:0035264	1.69431e-08	212	87.7178	128
803	regulation of chemotaxis	GO:0050920	1.69431e-08	212	87.7178	128
804	cellular protein-containing complex assembly	GO:0034622	1.71824e-08	987	408.384	493
805	NIK/NF-kappaB signaling	GO:0038061	1.73766e-08	107	44.2727	73
806	positive regulation of endocytosis	GO:0045807	1.75042e-08	173	71.5811	108
807	axon extension	GO:0048675	1.90673e-08	135	55.858	88
808	liposaccharide metabolic process	GO:1903509	1.93249e-08	82	33.9286	59
809	regulation of protein tyrosine kinase activity	GO:0061097	1.94389e-08	75	31.0322	55
810	positive regulation of response to external stimulus	GO:0032103	1.97449e-08	313	129.508	178
811	interferon-beta production	GO:0032608	2.01115e-08	53	21.9295	42
812	mucopolysaccharide metabolic process	GO:1903510	2.06657e-08	58	23.9983	45
813	sensory organ development	GO:0007423	2.07301e-08	603	249.499	316
814	negative regulation of transcription by RNA polymerase II	GO:0000122	2.12236e-08	850	351.699	430
815	protein localization to cell periphery	GO:1990778	2.14731e-08	342	141.507	192
816	positive regulation of cellular protein localization	GO:1903829	2.18945e-08	297	122.888	170
817	interleukin-6 production	GO:0032635	2.19246e-08	160	66.2021	101
818	regulation of dephosphorylation	GO:0035303	2.35608e-08	164	67.8572	103
819	regulation of I-kappaB kinase/NF-kappaB signaling	GO:0043122	2.35608e-08	164	67.8572	103
820	chromatin organization	GO:0006325	2.36507e-08	733	303.289	376
821	regulation of JUN kinase activity	GO:0043506	2.40683e-08	93	38.48	65
822	glycosylation	GO:0070085	2.47428e-08	209	86.4765	126
823	regulation of calcium ion transport	GO:0051924	2.48571e-08	271	112.13	157
824	negative regulation of defense response	GO:0031348	2.55979e-08	217	89.7866	130
825	regulation of actin filament bundle assembly	GO:0032231	2.60451e-08	104	43.0314	71
826	mRNA metabolic process	GO:0016071	2.62253e-08	632	261.498	329
827	neuron projection guidance	GO:0097485	2.64481e-08	245	101.372	144
828	dicarboxylic acid metabolic process	GO:0043648	2.68479e-08	86	35.5836	61
829	striated muscle cell differentiation	GO:0051146	2.7037e-08	314	129.922	178
830	epidermal growth factor receptor signaling pathway	GO:0007173	2.74462e-08	95	39.3075	66
831	regulation of cytokinesis	GO:0032465	2.8503e-08	79	32.6873	57
832	regulation of lymphocyte differentiation	GO:0045619	3.01729e-08	182	75.3049	112
833	male gamete generation	GO:0048232	3.10067e-08	577	238.741	303
834	regulation of endothelial cell migration	GO:0010594	3.25893e-08	157	64.9608	99
835	somatic diversification of immune receptors via germline recombination within a single locus	GO:0002562	3.2901e-08	67	27.7221	50
836	somatic cell DNA recombination	GO:0016444	3.2901e-08	67	27.7221	50
837	negative regulation of cell growth	GO:0030308	3.36096e-08	194	80.2701	118
838	glycolipid metabolic process	GO:0006664	3.38918e-08	81	33.5148	58
839	homophilic cell adhesion via plasma membrane adhesion molecules	GO:0007156	3.50811e-08	110	45.514	74
840	protein polymerization	GO:0051258	3.51859e-08	270	111.716	156
841	cell-cell adhesion via plasma-membrane adhesion molecules	GO:0098742	3.53837e-08	202	83.5802	122
842	ribonucleoprotein complex biogenesis	GO:0022613	3.54365e-08	427	176.677	232
843	Golgi vesicle transport	GO:0048193	3.65407e-08	260	107.578	151
844	spindle organization	GO:0007051	3.72636e-08	165	68.2709	103
845	cofactor biosynthetic process	GO:0051188	3.78553e-08	246	101.786	144
846	axon guidance	GO:0007411	3.79765e-08	244	100.958	143
847	hexose metabolic process	GO:0019318	3.80685e-08	224	92.683	133
848	polysaccharide metabolic process	GO:0005976	3.83598e-08	112	46.3415	75
849	mononuclear cell proliferation	GO:0032943	3.8635e-08	309	127.853	175
850	peptidyl-lysine modification	GO:0018205	3.88165e-08	344	142.335	192
851	actin cytoskeleton reorganization	GO:0031532	3.90441e-08	101	41.7901	69
852	female gamete generation	GO:0007292	3.94356e-08	144	59.5819	92
853	negative regulation of hydrolase activity	GO:0051346	3.94359e-08	396	163.85	217
854	double-strand break repair via homologous recombination	GO:0000724	4.01412e-08	127	52.5479	83
855	recombinational repair	GO:0000725	4.01412e-08	127	52.5479	83
856	cytokine-mediated signaling pathway	GO:0019221	4.11147e-08	338	139.852	189
857	blood vessel endothelial cell migration	GO:0043534	4.17569e-08	114	47.169	76
858	plasma membrane organization	GO:0007009	4.33715e-08	103	42.6176	70
859	negative regulation of protein secretion	GO:0050709	4.66682e-08	152	62.892	96
860	TOR signaling	GO:0031929	4.8865e-08	118	48.8241	78
861	neuron projection extension	GO:1990138	4.92599e-08	191	79.0288	116
862	positive regulation of JUN kinase activity	GO:0043507	5.01293e-08	78	32.2735	56
863	cytoplasmic microtubule organization	GO:0031122	5.20918e-08	59	24.412	45
864	response to purine-containing compound	GO:0014074	5.26524e-08	107	44.2727	72
865	T cell proliferation	GO:0042098	5.30905e-08	205	84.8215	123
866	response to nutrient levels	GO:0031667	5.32997e-08	370	153.092	204
867	response to UV	GO:0009411	5.34414e-08	137	56.6856	88
868	regulation of protein polymerization	GO:0032271	5.41374e-08	211	87.3041	126
869	regulation of interleukin-12 production	GO:0032655	5.41748e-08	54	22.3432	42
870	regulation of hormone secretion	GO:0046883	5.60474e-08	302	124.957	171
871	sphingolipid metabolic process	GO:0006665	5.63189e-08	122	50.4791	80
872	regulation of phosphatase activity	GO:0010921	5.63189e-08	122	50.4791	80
873	cellular process involved in reproduction in multicellular organism	GO:0022412	5.76681e-08	431	178.332	233
874	telomere maintenance	GO:0000723	6.0147e-08	124	51.3067	81
875	adherens junction organization	GO:0034332	6.0147e-08	124	51.3067	81
876	negative regulation of catabolic process	GO:0009895	6.03185e-08	292	120.819	166
877	integrin-mediated signaling pathway	GO:0007229	6.13051e-08	89	36.8249	62
878	peptide hormone secretion	GO:0030072	6.68991e-08	276	114.199	158
879	positive regulation of chromosome organization	GO:2001252	6.90572e-08	182	75.3049	111
880	response to organophosphorus	GO:0046683	6.95957e-08	91	37.6525	63
881	muscle cell differentiation	GO:0042692	7.06428e-08	394	163.023	215
882	regulation of body fluid levels	GO:0050878	7.20878e-08	342	141.507	190
883	negative regulation of neuron differentiation	GO:0045665	7.27321e-08	260	107.578	150
884	lymphocyte proliferation	GO:0046651	7.38388e-08	307	127.025	173
885	cellular carbohydrate biosynthetic process	GO:0034637	7.40763e-08	75	31.0322	54
886	regulation of interferon-beta production	GO:0032648	7.4448e-08	51	21.1019	40
887	membrane protein proteolysis	GO:0033619	7.4448e-08	51	21.1019	40
888	peptide biosynthetic process	GO:0043043	7.61884e-08	635	262.74	328
889	regulation of proteolysis involved in cellular protein catabolic process	GO:1903050	7.82548e-08	206	85.2352	123
890	cyclic-nucleotide-mediated signaling	GO:0019935	7.89732e-08	210	86.8903	125
891	positive regulation of innate immune response	GO:0045089	7.92537e-08	232	95.9931	136
892	negative regulation of blood vessel diameter	GO:0097756	8.64476e-08	106	43.8589	71
893	regulation of toll-like receptor signaling pathway	GO:0034121	8.65161e-08	63	26.0671	47
894	meiotic chromosome segregation	GO:0045132	8.77882e-08	95	39.3075	65
895	Golgi organization	GO:0007030	9.01359e-08	121	50.0654	79
896	import into cell	GO:0098657	9.02662e-08	867	358.733	434
897	embryonic morphogenesis	GO:0048598	9.63068e-08	634	262.326	327
898	lysosomal transport	GO:0007041	9.76388e-08	97	40.135	66
899	cAMP-mediated signaling	GO:0019933	1.01359e-07	179	74.0636	109
900	somatic diversification of immunoglobulins	GO:0016445	1.0823e-07	65	26.8946	48
901	monocarboxylic acid transport	GO:0015718	1.10552e-07	150	62.0645	94
902	positive regulation of leukocyte cell-cell adhesion	GO:1903039	1.1368e-07	203	83.994	121
903	organic hydroxy compound biosynthetic process	GO:1901617	1.13956e-07	229	94.7518	134
904	negative regulation of lymphocyte activation	GO:0051250	1.14121e-07	152	62.892	95
905	cellular response to extracellular stimulus	GO:0031668	1.14922e-07	223	92.2692	131
906	cellular amino acid catabolic process	GO:0009063	1.1753e-07	90	37.2387	62
907	flagellated sperm motility	GO:0030317	1.18693e-07	101	41.7901	68
908	sperm motility	GO:0097722	1.18693e-07	101	41.7901	68
909	neural tube formation	GO:0001841	1.19258e-07	131	54.203	84
910	connective tissue development	GO:0061448	1.23412e-07	282	116.681	160
911	tumor necrosis factor-mediated signaling pathway	GO:0033209	1.24666e-07	60	24.8258	45
912	alpha-amino acid biosynthetic process	GO:1901607	1.24666e-07	60	24.8258	45
913	mitochondrial gene expression	GO:0140053	1.29824e-07	103	42.6176	69
914	negative regulation of peptide secretion	GO:0002792	1.3054e-07	162	67.0297	100
915	negative regulation of axonogenesis	GO:0050771	1.33105e-07	67	27.7221	49
916	regulation of macroautophagy	GO:0016241	1.41307e-07	105	43.4451	70
917	sequestering of calcium ion	GO:0051208	1.43654e-07	120	49.6516	78
918	regulation of immune effector process	GO:0002697	1.47807e-07	420	173.781	226
919	alcohol biosynthetic process	GO:0046165	1.47887e-07	141	58.3406	89
920	proteasomal protein catabolic process	GO:0010498	1.48852e-07	456	188.676	243
921	response to drug	GO:0042493	1.48953e-07	892	369.077	444
922	mitotic cell cycle phase transition	GO:0044772	1.49417e-07	355	146.886	195
923	regulation of binding	GO:0051098	1.50218e-07	399	165.092	216
924	sister chromatid segregation	GO:0000819	1.50765e-07	178	73.6499	108
925	regulation of intracellular transport	GO:0032386	1.51341e-07	437	180.815	234
926	nucleobase-containing compound catabolic process	GO:0034655	1.51895e-07	418	172.953	225
927	interferon-gamma production	GO:0032609	1.52265e-07	122	50.4791	79
928	alpha-amino acid catabolic process	GO:1901606	1.5283e-07	76	31.446	54
929	cell-substrate junction assembly	GO:0007044	1.55913e-07	85	35.1699	59
930	type I interferon production	GO:0032606	1.55913e-07	85	35.1699	59
931	tissue remodeling	GO:0048771	1.61631e-07	192	79.4426	115
932	cell cycle phase transition	GO:0044770	1.62466e-07	393	162.609	213
933	neurotransmitter metabolic process	GO:0042133	1.64046e-07	147	60.8232	92
934	toll-like receptor 4 signaling pathway	GO:0034142	1.64052e-07	34	14.068	29
935	protein localization to microtubule organizing center	GO:1905508	1.64052e-07	34	14.068	29
936	collagen metabolic process	GO:0032963	1.6516e-07	109	45.1002	72
937	protein-containing complex disassembly	GO:0032984	1.6656e-07	210	86.8903	124
938	telomere organization	GO:0032200	1.69541e-07	126	52.1342	81
939	regulation of interleukin-6 production	GO:0032675	1.7419e-07	151	62.4783	94
940	lymphocyte homeostasis	GO:0002260	1.77693e-07	78	32.2735	55
941	mitotic cell cycle checkpoint	GO:0007093	1.78153e-07	128	52.9617	82
942	negative regulation of extrinsic apoptotic signaling pathway	GO:2001237	1.78279e-07	98	40.5488	66
943	regulation of dendrite morphogenesis	GO:0048814	1.89912e-07	113	46.7553	74
944	vasoconstriction	GO:0042310	1.95019e-07	100	41.3763	67
945	regulation of stress fiber assembly	GO:0051492	1.97538e-07	89	36.8249	61
946	regulated exocytosis	GO:0045055	2.02113e-07	257	106.337	147
947	release of sequestered calcium ion into cytosol	GO:0051209	2.02517e-07	115	47.5828	75
948	negative regulation of immune effector process	GO:0002698	2.03592e-07	134	55.4443	85
949	regulation of mitochondrion organization	GO:0010821	2.03592e-07	134	55.4443	85
950	calcium ion transmembrane import into cytosol	GO:0097553	2.11862e-07	136	56.2718	86
951	negative regulation of sequestering of calcium ion	GO:0051283	2.15217e-07	117	48.4103	76
952	regulation of sequestering of calcium ion	GO:0051282	2.27969e-07	119	49.2378	77
953	contractile actin filament bundle assembly	GO:0030038	2.29934e-07	104	43.0314	69
954	stress fiber assembly	GO:0043149	2.29934e-07	104	43.0314	69
955	regulation of protein modification by small protein conjugation or removal	GO:1903320	2.308e-07	229	94.7518	133
956	regulation of cation transmembrane transport	GO:1904062	2.3637e-07	340	140.68	187
957	response to ionizing radiation	GO:0010212	2.66133e-07	125	51.7204	80
958	cellular response to radiation	GO:0071478	2.77974e-07	154	63.7196	95
959	response to topologically incorrect protein	GO:0035966	2.78693e-07	127	52.5479	81
960	regulation of interleukin-8 production	GO:0032677	2.84451e-07	61	25.2396	45
961	muscle system process	GO:0003012	2.84765e-07	391	161.781	211
962	ossification	GO:0001503	3.25306e-07	381	157.644	206
963	negative regulation of response to wounding	GO:1903035	3.30391e-07	88	36.4112	60
964	protein localization to centrosome	GO:0071539	3.40151e-07	33	13.6542	28
965	sprouting angiogenesis	GO:0002040	3.4135e-07	116	47.9965	75
966	protein kinase B signaling	GO:0043491	3.42089e-07	186	76.96	111
967	regulation of actomyosin structure organization	GO:0110020	3.45428e-07	101	41.7901	67
968	cellular amino acid biosynthetic process	GO:0008652	3.4879e-07	63	26.0671	46
969	negative regulation of phosphatase activity	GO:0010923	3.49356e-07	79	32.6873	55
970	regulation of cellular response to growth factor stimulus	GO:0090287	3.60328e-07	267	110.475	151
971	urogenital system development	GO:0001655	3.87014e-07	346	143.162	189
972	regulation of coagulation	GO:0050818	3.95834e-07	81	33.5148	56
973	negative regulation of inflammatory response	GO:0050728	4.01142e-07	149	61.6507	92
974	hyaluronan metabolic process	GO:0030212	4.01298e-07	27	11.1716	24
975	somatic recombination of immunoglobulin gene segments	GO:0016447	4.14198e-07	58	23.9983	43
976	oxidation-reduction process	GO:0055114	4.16596e-07	863	357.078	428
977	positive regulation of dendrite development	GO:1900006	4.27475e-07	107	44.2727	70
978	regulation of protein binding	GO:0043393	4.31073e-07	241	99.717	138
979	somatic recombination of immunoglobulin genes involved in immune response	GO:0002204	4.72425e-07	53	21.9295	40
980	somatic diversification of immunoglobulins involved in immune response	GO:0002208	4.72425e-07	53	21.9295	40
981	isotype switching	GO:0045190	4.72425e-07	53	21.9295	40
982	cytoskeleton-dependent intracellular transport	GO:0030705	4.77541e-07	171	70.7535	103
983	negative regulation of MAPK cascade	GO:0043409	4.77541e-07	171	70.7535	103
984	lipid modification	GO:0030258	4.82182e-07	217	89.7866	126
985	smooth muscle contraction	GO:0006939	4.83263e-07	111	45.9277	72
986	vacuolar transport	GO:0007034	4.86562e-07	132	54.6168	83
987	myeloid leukocyte migration	GO:0097529	4.95449e-07	207	85.649	121
988	organophosphate catabolic process	GO:0046434	4.97339e-07	205	84.8215	120
989	positive regulation of T cell activation	GO:0050870	5.00311e-07	187	77.3737	111
990	cilium movement	GO:0003341	5.006e-07	67	27.7221	48
991	interleukin-8 production	GO:0032637	5.006e-07	67	27.7221	48
992	centrosome duplication	GO:0051298	5.006e-07	67	27.7221	48
993	protein glycosylation	GO:0006486	5.02331e-07	195	80.6838	115
994	macromolecule glycosylation	GO:0043413	5.02331e-07	195	80.6838	115
995	inorganic anion transport	GO:0015698	5.35125e-07	138	57.0993	86
996	response to peptide	GO:1901652	5.37339e-07	383	158.471	206
997	protein targeting	GO:0006605	5.39359e-07	256	105.923	145
998	sulfur compound biosynthetic process	GO:0044272	5.93522e-07	78	32.2735	54
999	regulation of hemostasis	GO:1900046	5.93522e-07	78	32.2735	54
1000	morphogenesis of a branching structure	GO:0001763	6.03398e-07	240	99.3032	137
1001	positive regulation of growth	GO:0045927	6.03469e-07	308	127.439	170
1002	macrophage activation	GO:0042116	6.05261e-07	89	36.8249	60
1003	cellular response to reactive oxygen species	GO:0034614	6.17321e-07	150	62.0645	92
1004	acylglycerol metabolic process	GO:0006639	6.20838e-07	121	50.0654	77
1005	regulation of cytokine-mediated signaling pathway	GO:0001959	6.41559e-07	104	43.0314	68
1006	spermatogenesis	GO:0007283	6.42923e-07	557	230.466	287
1007	renal system development	GO:0072001	6.44553e-07	302	124.957	167
1008	camera-type eye development	GO:0043010	6.54595e-07	348	143.99	189
1009	hormone-mediated signaling pathway	GO:0009755	6.59495e-07	158	65.3746	96
1010	positive regulation of protein polymerization	GO:0032273	6.73294e-07	125	51.7204	79
1011	vacuole organization	GO:0007033	6.76608e-07	162	67.0297	98
1012	regulation of mitotic nuclear division	GO:0007088	6.76608e-07	162	67.0297	98
1013	regulation of DNA replication	GO:0006275	6.82941e-07	106	43.8589	69
1014	response to pH	GO:0009268	6.86315e-07	40	16.5505	32
1015	muscle cell development	GO:0055001	7.07885e-07	206	85.2352	120
1016	semaphorin-plexin signaling pathway	GO:0071526	7.12068e-07	45	18.6193	35
1017	actin polymerization or depolymerization	GO:0008154	7.17827e-07	200	82.7527	117
1018	localization within membrane	GO:0051668	7.2582e-07	186	76.96	110
1019	cellular polysaccharide biosynthetic process	GO:0033692	7.42298e-07	64	26.4809	46
1020	muscle contraction	GO:0006936	7.4755e-07	288	119.164	160
1021	interleukin-12 production	GO:0032615	7.48719e-07	57	23.5845	42
1022	tRNA methylation	GO:0030488	8.10467e-07	29	11.9991	25
1023	myeloid cell activation involved in immune response	GO:0002275	8.26678e-07	84	34.7561	57
1024	DNA modification	GO:0006304	8.40737e-07	97	40.135	64
1025	cellular response to topologically incorrect protein	GO:0035967	8.40737e-07	97	40.135	64
1026	membrane lipid biosynthetic process	GO:0046467	8.47169e-07	114	47.169	73
1027	regulation of response to cytokine stimulus	GO:0060759	8.47169e-07	114	47.169	73
1028	positive regulation of epithelial cell migration	GO:0010634	8.74287e-07	143	59.1682	88
1029	interleukin-2 production	GO:0032623	8.7494e-07	66	27.3084	47
1030	regulation of ERBB signaling pathway	GO:1901184	8.7494e-07	66	27.3084	47
1031	primary neural tube formation	GO:0014020	8.87203e-07	116	47.9965	74
1032	regulation of lipid localization	GO:1905952	8.92242e-07	145	59.9957	89
1033	regulation of peptide hormone secretion	GO:0090276	8.9835e-07	229	94.7518	131
1034	regulation of TOR signaling	GO:0032006	9.01747e-07	99	40.9626	65
1035	regulation of response to biotic stimulus	GO:0002831	9.09226e-07	147	60.8232	90
1036	regulation of cell shape	GO:0008360	9.25227e-07	149	61.6507	91
1037	neuron apoptotic process	GO:0051402	9.51994e-07	293	121.233	162
1038	negative regulation of DNA metabolic process	GO:0051053	9.54246e-07	153	63.3058	93
1039	cellular polysaccharide metabolic process	GO:0044264	9.63101e-07	101	41.7901	66
1040	positive regulation of axonogenesis	GO:0050772	9.63101e-07	101	41.7901	66
1041	leukocyte chemotaxis	GO:0030595	9.85324e-07	211	87.3041	122
1042	proteoglycan metabolic process	GO:0006029	1.00295e-06	77	31.8598	53
1043	regulation of blood coagulation	GO:0030193	1.00295e-06	77	31.8598	53
1044	negative regulation of NF-kappaB transcription factor activity	GO:0032088	1.00295e-06	77	31.8598	53
1045	kidney development	GO:0001822	1.08169e-06	281	116.267	156
1046	positive regulation of cell cycle process	GO:0090068	1.084e-06	248	102.613	140
1047	regulation of epidermal growth factor receptor signaling pathway	GO:0042058	1.09957e-06	61	25.2396	44
1048	negative regulation of vasculature development	GO:1901343	1.10985e-06	128	52.9617	80
1049	epithelial cell differentiation	GO:0030855	1.111e-06	625	258.602	317
1050	adenylate cyclase-activating G protein-coupled receptor signaling pathway	GO:0007189	1.14319e-06	130	53.7892	81
1051	chromosome organization involved in meiotic cell cycle	GO:0070192	1.17207e-06	70	28.9634	49
1052	regulation of phospholipid metabolic process	GO:1903725	1.17207e-06	70	28.9634	49
1053	regulation of interferon-gamma production	GO:0032649	1.20718e-06	109	45.1002	70
1054	regulation of type I interferon production	GO:0032479	1.24339e-06	81	33.5148	55
1055	glial cell activation	GO:0061900	1.25061e-06	49	20.2744	37
1056	positive regulation of I-kappaB kinase/NF-kappaB signaling	GO:0043123	1.26676e-06	111	45.9277	71
1057	regulation of neuron apoptotic process	GO:0043523	1.26976e-06	265	109.647	148
1058	positive regulation of ERK1 and ERK2 cascade	GO:0070374	1.3358e-06	218	90.2004	125
1059	mitotic sister chromatid segregation	GO:0000070	1.33843e-06	144	59.5819	88
1060	positive regulation of leukocyte migration	GO:0002687	1.33843e-06	144	59.5819	88
1061	cytosolic transport	GO:0016482	1.33843e-06	144	59.5819	88
1062	positive regulation of protein tyrosine kinase activity	GO:0061098	1.34946e-06	44	18.2056	34
1063	regulation of phosphatidylinositol 3-kinase signaling	GO:0014066	1.35487e-06	96	39.7213	63
1064	regulation of cell junction assembly	GO:1901888	1.36972e-06	83	34.3424	56
1065	activation of MAPK activity	GO:0000187	1.38282e-06	115	47.5828	73
1066	positive regulation of vasculature development	GO:1904018	1.4306e-06	204	84.4077	118
1067	vitamin transport	GO:0051180	1.44018e-06	31	12.8267	26
1068	cellular response to nutrient levels	GO:0031669	1.48091e-06	194	80.2701	113
1069	regulation of nuclear division	GO:0051783	1.48091e-06	194	80.2701	113
1070	cell surface receptor signaling pathway involved in cell-cell signaling	GO:1905114	1.50063e-06	518	214.329	267
1071	positive regulation of NIK/NF-kappaB signaling	GO:1901224	1.50653e-06	74	30.6185	51
1072	regulation of response to endoplasmic reticulum stress	GO:1905897	1.50653e-06	74	30.6185	51
1073	regulation of T cell proliferation	GO:0042129	1.51078e-06	170	70.3398	101
1074	eye morphogenesis	GO:0048592	1.51787e-06	176	72.8223	104
1075	response to nutrient	GO:0007584	1.5374e-06	100	41.3763	65
1076	response to hydrogen peroxide	GO:0042542	1.54671e-06	121	50.0654	76
1077	neutral lipid metabolic process	GO:0006638	1.59807e-06	123	50.8929	77
1078	lipoprotein metabolic process	GO:0042157	1.59807e-06	123	50.8929	77
1079	regulation of blood circulation	GO:1903522	1.62493e-06	237	98.0619	134
1080	protein localization to cytoskeleton	GO:0044380	1.62684e-06	58	23.9983	42
1081	response to virus	GO:0009615	1.63158e-06	270	111.716	150
1082	cellular response to unfolded protein	GO:0034620	1.68548e-06	76	31.446	52
1083	interstrand cross-link repair	GO:0036297	1.69847e-06	28	11.5854	24
1084	response to unfolded protein	GO:0006986	1.71808e-06	104	43.0314	67
1085	negative regulation of cytokine secretion	GO:0050710	1.75464e-06	67	27.7221	47
1086	sulfur compound transport	GO:0072348	1.78613e-06	36	14.8955	29
1087	aspartate family amino acid biosynthetic process	GO:0009067	1.81783e-06	22	9.10279	20
1088	positive regulation of cellular protein catabolic process	GO:1903364	1.8257e-06	133	55.0305	82
1089	mismatch repair	GO:0006298	1.86171e-06	25	10.3441	22
1090	striated muscle tissue development	GO:0014706	1.87088e-06	448	185.366	234
1091	membrane protein ectodomain proteolysis	GO:0006509	1.88116e-06	41	16.9643	32
1092	myeloid cell differentiation	GO:0030099	1.88675e-06	401	165.919	212
1093	sodium ion transmembrane transport	GO:0035725	1.89427e-06	108	44.6864	69
1094	homologous chromosome segregation	GO:0045143	1.93532e-06	60	24.8258	43
1095	lipid homeostasis	GO:0055088	1.96913e-06	141	58.3406	86
1096	glycerolipid catabolic process	GO:0046503	1.97419e-06	53	21.9295	39
1097	memory	GO:0007613	1.99935e-06	143	59.1682	87
1098	translation	GO:0006412	2.01861e-06	613	253.637	310
1099	regulation of protein ubiquitination	GO:0031396	2.06032e-06	199	82.3389	115
1100	lymphocyte activation	GO:0046649	2.06773e-06	840	347.561	413
1101	regulation of synapse structure or activity	GO:0050803	2.07766e-06	275	113.785	152
1102	gliogenesis	GO:0042063	2.09227e-06	321	132.818	174
1103	lymphocyte activation involved in immune response	GO:0002285	2.10912e-06	193	79.8563	112
1104	regulation of histone modification	GO:0031056	2.11666e-06	153	63.3058	92
1105	regulation of protein kinase B signaling	GO:0051896	2.13352e-06	155	64.1333	93
1106	protein acetylation	GO:0006473	2.14858e-06	187	77.3737	109
1107	protein stabilization	GO:0050821	2.19449e-06	169	69.926	100
1108	regulation of telomere maintenance	GO:0032204	2.25714e-06	82	33.9286	55
1109	muscle fiber development	GO:0048747	2.25714e-06	82	33.9286	55
1110	positive regulation of neuron death	GO:1901216	2.3007e-06	118	48.8241	74
1111	negative regulation of mitotic cell cycle	GO:0045930	2.3221e-06	232	95.9931	131
1112	positive regulation of autophagy	GO:0010508	2.37441e-06	120	49.6516	75
1113	reactive oxygen species metabolic process	GO:0072593	2.38991e-06	288	119.164	158
1114	cellular response to peptide	GO:1901653	2.44672e-06	286	118.336	157
1115	myotube differentiation	GO:0014902	2.51295e-06	124	51.3067	77
1116	regulation of immunoglobulin production	GO:0002637	2.53539e-06	73	30.2047	50
1117	protein autoubiquitination	GO:0051865	2.53539e-06	73	30.2047	50
1118	defense response	GO:0006952	2.54157e-06	1594	659.539	747
1119	response to toxic substance	GO:0009636	2.64182e-06	343	141.921	184
1120	mitochondrial translation	GO:0032543	2.81646e-06	75	31.0322	51
1121	negative regulation of cellular catabolic process	GO:0031330	2.82529e-06	245	101.372	137
1122	positive regulation of ion transport	GO:0043270	2.84844e-06	318	131.577	172
1123	regulation of multi-organism process	GO:0043900	2.87435e-06	405	167.574	213
1124	endothelial cell apoptotic process	GO:0072577	2.87487e-06	57	23.5845	41
1125	regulation of membrane lipid distribution	GO:0097035	2.88868e-06	50	20.6882	37
1126	negative regulation of supramolecular fiber organization	GO:1902904	3.03898e-06	146	60.4094	88
1127	negative regulation of cell-cell adhesion	GO:0022408	3.0626e-06	186	76.96	108
1128	neural tube closure	GO:0001843	3.0795e-06	109	45.1002	69
1129	regulation of T cell differentiation	GO:0045580	3.09086e-06	150	62.0645	90
1130	anion transmembrane transport	GO:0098656	3.11781e-06	180	74.4774	105
1131	negative regulation of cytoskeleton organization	GO:0051494	3.13e-06	154	63.7196	92
1132	positive regulation of lipid metabolic process	GO:0045834	3.14496e-06	156	64.5471	93
1133	biomineral tissue development	GO:0031214	3.15694e-06	158	65.3746	94
1134	negative regulation of ion transport	GO:0043271	3.17524e-06	168	69.5122	99
1135	protein acylation	GO:0043543	3.20687e-06	231	95.5793	130
1136	nucleocytoplasmic transport	GO:0006913	3.2071e-06	287	118.75	157
1137	nuclear transport	GO:0051169	3.2071e-06	287	118.75	157
1138	epithelial cell apoptotic process	GO:1904019	3.31166e-06	113	46.7553	71
1139	oogenesis	GO:0048477	3.46436e-06	94	38.8938	61
1140	monosaccharide metabolic process	GO:0005996	3.49067e-06	254	105.096	141
1141	regulation of DNA repair	GO:0006282	3.52703e-06	117	48.4103	73
1142	positive regulation of cell-matrix adhesion	GO:0001954	3.54452e-06	52	21.5157	38
1143	protein localization to microtubule cytoskeleton	GO:0072698	3.54452e-06	52	21.5157	38
1144	sensory organ morphogenesis	GO:0090596	3.59845e-06	300	124.129	163
1145	protein localization to plasma membrane	GO:0072659	3.61341e-06	277	114.612	152
1146	microtubule polymerization or depolymerization	GO:0031109	3.62786e-06	119	49.2378	74
1147	positive regulation of developmental growth	GO:0048639	3.69864e-06	213	88.1316	121
1148	positive regulation of immune system process	GO:0002684	3.73775e-06	1072	443.554	515
1149	peptidyl-serine modification	GO:0018209	3.77168e-06	336	139.024	180
1150	regulation of small molecule metabolic process	GO:0062012	3.82011e-06	353	146.058	188
1151	cellular response to light stimulus	GO:0071482	3.85794e-06	98	40.5488	63
1152	cholesterol metabolic process	GO:0008203	3.90113e-06	125	51.7204	77
1153	muscle tissue development	GO:0060537	3.9826e-06	471	194.883	243
1154	ceramide metabolic process	GO:0006672	4.00028e-06	83	34.3424	55
1155	positive regulation of production of molecular mediator of immune response	GO:0002702	4.04944e-06	100	41.3763	64
1156	regulation of synapse organization	GO:0050807	4.15039e-06	265	109.647	146
1157	mitochondrial transport	GO:0006839	4.47646e-06	177	73.2361	103
1158	regulation of actin filament length	GO:0030832	4.47646e-06	177	73.2361	103
1159	positive regulation of leukocyte proliferation	GO:0070665	4.47932e-06	145	59.9957	87
1160	histone H4 acetylation	GO:0043967	4.50994e-06	63	26.0671	44
1161	alpha-beta T cell activation	GO:0046631	4.5933e-06	157	64.9608	93
1162	transport along microtubule	GO:0010970	4.59738e-06	159	65.7884	94
1163	microtubule-based transport	GO:0099111	4.59738e-06	159	65.7884	94
1164	acetyl-CoA metabolic process	GO:0006084	4.63994e-06	32	13.2404	26
1165	positive regulation of interferon-beta production	GO:0032728	4.63994e-06	32	13.2404	26
1166	production of molecular mediator involved in inflammatory response	GO:0002532	4.67886e-06	74	30.6185	50
1167	regulation of oxidative stress-induced cell death	GO:1903201	4.67886e-06	74	30.6185	50
1168	glial cell development	GO:0021782	4.76579e-06	108	44.6864	68
1169	transmission of nerve impulse	GO:0019226	4.90549e-06	89	36.8249	58
1170	tube closure	GO:0060606	4.92998e-06	110	45.514	69
1171	axon extension involved in axon guidance	GO:0048846	4.98096e-06	37	15.3092	29
1172	neuron projection extension involved in neuron projection guidance	GO:1902284	4.98096e-06	37	15.3092	29
1173	regulation of vasoconstriction	GO:0019229	5.12365e-06	76	31.446	51
1174	platelet activation	GO:0030168	5.12365e-06	76	31.446	51
1175	negative regulation of neuron death	GO:1901215	5.16082e-06	245	101.372	136
1176	cellular component assembly involved in morphogenesis	GO:0010927	5.23778e-06	114	47.169	71
1177	protein depolymerization	GO:0051261	5.38085e-06	116	47.9965	72
1178	negative regulation of blood vessel morphogenesis	GO:2000181	5.38085e-06	116	47.9965	72
1179	polyol metabolic process	GO:0019751	5.5164e-06	118	48.8241	73
1180	bone morphogenesis	GO:0060349	5.5164e-06	118	48.8241	73
1181	response to hypoxia	GO:0001666	5.53053e-06	202	83.5802	115
1182	retrograde transport, endosome to Golgi	GO:0042147	5.57361e-06	78	32.2735	52
1183	regulation of G protein-coupled receptor signaling pathway	GO:0008277	6.16612e-06	130	53.7892	79
1184	microtubule cytoskeleton organization involved in mitosis	GO:1902850	6.16612e-06	130	53.7892	79
1185	mitotic cytokinesis	GO:0000281	6.39216e-06	69	28.5497	47
1186	regulation of B cell proliferation	GO:0030888	6.39216e-06	69	28.5497	47
1187	positive regulation of mononuclear cell proliferation	GO:0032946	6.44335e-06	138	57.0993	83
1188	oxidoreduction coenzyme metabolic process	GO:0006733	6.46242e-06	172	71.1673	100
1189	actin filament polymerization	GO:0030041	6.46242e-06	172	71.1673	100
1190	learning	GO:0007612	6.502e-06	170	70.3398	99
1191	morphogenesis of a branching epithelium	GO:0061138	6.52524e-06	221	91.4417	124
1192	clathrin-dependent endocytosis	GO:0072583	6.83083e-06	34	14.068	27
1193	adherens junction assembly	GO:0034333	6.92949e-06	84	34.7561	55
1194	DNA methylation or demethylation	GO:0044728	6.92949e-06	84	34.7561	55
1195	negative regulation of wound healing	GO:0061045	7.05412e-06	71	29.3772	48
1196	negative regulation of transferase activity	GO:0051348	7.16198e-06	242	100.131	134
1197	vascular smooth muscle contraction	GO:0014829	7.33634e-06	26	10.7578	22
1198	microtubule anchoring	GO:0034453	7.33634e-06	26	10.7578	22
1199	azole transport	GO:0045117	7.33634e-06	26	10.7578	22
1200	fat cell differentiation	GO:0045444	7.47375e-06	238	98.4757	132
1201	response to organonitrogen compound	GO:0010243	7.53416e-06	880	364.112	427
1202	isotype switching to IgG isotypes	GO:0048291	7.60854e-06	17	7.03398	16
1203	negative regulation of axon extension	GO:0030517	7.65557e-06	46	19.0331	34
1204	DNA integrity checkpoint	GO:0031570	7.77611e-06	111	45.9277	69
1205	glucose metabolic process	GO:0006006	8.04332e-06	195	80.6838	111
1206	positive regulation of transmembrane transport	GO:0034764	8.11868e-06	230	95.1656	128
1207	cell chemotaxis	GO:0060326	8.15755e-06	299	123.715	161
1208	regulation of blood vessel endothelial cell migration	GO:0043535	8.24734e-06	90	37.2387	58
1209	striated muscle cell development	GO:0055002	8.26224e-06	191	79.0288	109
1210	cell-substrate adherens junction assembly	GO:0007045	8.40366e-06	75	31.0322	50
1211	focal adhesion assembly	GO:0048041	8.40366e-06	75	31.0322	50
1212	carbohydrate derivative catabolic process	GO:1901136	8.51343e-06	119	49.2378	73
1213	positive regulation of angiogenesis	GO:0045766	8.57449e-06	185	76.5462	106
1214	glutamine family amino acid metabolic process	GO:0009064	8.65313e-06	64	26.4809	44
1215	positive regulation of actin filament bundle assembly	GO:0032233	8.65313e-06	64	26.4809	44
1216	negative regulation of dephosphorylation	GO:0035305	8.66918e-06	92	38.0662	59
1217	regulation of carbohydrate metabolic process	GO:0006109	8.67333e-06	183	75.7187	105
1218	cell migration involved in sprouting angiogenesis	GO:0002042	8.8063e-06	55	22.757	39
1219	regulation of toll-like receptor 4 signaling pathway	GO:0034143	8.8136e-06	20	8.27527	18
1220	fibrinolysis	GO:0042730	8.8136e-06	20	8.27527	18
1221	negative regulation of developmental growth	GO:0048640	9.05938e-06	127	52.5479	77
1222	response to calcium ion	GO:0051592	9.05938e-06	127	52.5479	77
1223	development of primary sexual characteristics	GO:0045137	9.12965e-06	218	90.2004	122
1224	ammonium ion metabolic process	GO:0097164	9.33054e-06	167	69.0985	97
1225	regulation of Wnt signaling pathway	GO:0030111	9.33599e-06	289	119.578	156
1226	cellular response to cAMP	GO:0071320	9.51812e-06	36	14.8955	28
1227	import into nucleus	GO:0051170	9.60297e-06	155	64.1333	91
1228	protein import into nucleus	GO:0006606	9.63741e-06	151	62.4783	89
1229	positive regulation of organelle assembly	GO:1902117	9.76021e-06	79	32.6873	52
1230	triglyceride metabolic process	GO:0006641	9.86123e-06	98	40.5488	62
1231	nucleoside bisphosphate metabolic process	GO:0033865	9.86123e-06	98	40.5488	62
1232	ribonucleoside bisphosphate metabolic process	GO:0033875	9.86123e-06	98	40.5488	62
1233	purine nucleoside bisphosphate metabolic process	GO:0034032	9.86123e-06	98	40.5488	62
1234	regulation of focal adhesion assembly	GO:0051893	1.0162e-05	57	23.5845	40
1235	regulation of cell-substrate junction assembly	GO:0090109	1.0162e-05	57	23.5845	40
1236	adenylate cyclase-modulating G protein-coupled receptor signaling pathway	GO:0007188	1.03442e-05	204	84.4077	115
1237	tonic smooth muscle contraction	GO:0014820	1.03682e-05	13	5.37892	13
1238	cytokine production involved in immune response	GO:0002367	1.05832e-05	102	42.2039	64
1239	response to oxygen-containing compound	GO:1901700	1.0955e-05	1585	655.815	737
1240	aminoglycan biosynthetic process	GO:0006023	1.12009e-05	50	20.6882	36
1241	negative regulation of hemostasis	GO:1900047	1.12009e-05	50	20.6882	36
1242	phosphatidylinositol biosynthetic process	GO:0006661	1.15777e-05	59	24.412	41
1243	endoplasmic reticulum unfolded protein response	GO:0030968	1.15777e-05	59	24.412	41
1244	apoptotic mitochondrial changes	GO:0008637	1.18249e-05	110	45.514	68
1245	regulation of cysteine-type endopeptidase activity	GO:2000116	1.2012e-05	221	91.4417	123
1246	positive regulation of coagulation	GO:0050820	1.20124e-05	28	11.5854	23
1247	negative regulation of axon guidance	GO:1902668	1.20124e-05	28	11.5854	23
1248	negative regulation of angiogenesis	GO:0016525	1.20905e-05	112	46.3415	69
1249	positive regulation of chromatin organization	GO:1905269	1.20905e-05	112	46.3415	69
1250	establishment or maintenance of cell polarity	GO:0007163	1.22567e-05	219	90.6142	122
1251	cell-cell signaling by wnt	GO:0198738	1.25155e-05	427	176.677	220
1252	myeloid cell homeostasis	GO:0002262	1.26219e-05	176	72.8223	101
1253	base-excision repair	GO:0006284	1.26885e-05	38	15.723	29
1254	DNA-dependent DNA replication maintenance of fidelity	GO:0045005	1.26885e-05	38	15.723	29
1255	regulation of actin polymerization or depolymerization	GO:0008064	1.27611e-05	174	71.9948	100
1256	Wnt signaling pathway	GO:0016055	1.29268e-05	425	175.849	219
1257	regulation of epithelial cell apoptotic process	GO:1904035	1.29993e-05	89	36.8249	57
1258	positive regulation of lipid localization	GO:1905954	1.29993e-05	89	36.8249	57
1259	negative regulation of kinase activity	GO:0033673	1.30021e-05	213	88.1316	119
1260	response to cAMP	GO:0051591	1.30414e-05	61	25.2396	42
1261	nucleus organization	GO:0006997	1.31441e-05	122	50.4791	74
1262	positive regulation of type I interferon production	GO:0032481	1.31747e-05	52	21.5157	37
1263	positive regulation of muscle contraction	GO:0045933	1.31747e-05	52	21.5157	37
1264	retina development in camera-type eye	GO:0060041	1.33715e-05	164	67.8572	95
1265	regulation of signaling receptor activity	GO:0010469	1.34396e-05	126	52.1342	76
1266	calcium-mediated signaling	GO:0019722	1.35068e-05	209	86.4765	117
1267	negative regulation of DNA-binding transcription factor activity	GO:0043433	1.35673e-05	160	66.2021	93
1268	epithelial tube formation	GO:0072175	1.35673e-05	160	66.2021	93
1269	secondary alcohol metabolic process	GO:1902652	1.36665e-05	130	53.7892	78
1270	drug transport	GO:0015893	1.37608e-05	207	85.649	116
1271	sterol metabolic process	GO:0016125	1.38281e-05	134	55.4443	80
1272	cellular protein complex disassembly	GO:0043624	1.38855e-05	136	56.2718	81
1273	positive regulation of lymphocyte proliferation	GO:0050671	1.38855e-05	136	56.2718	81
1274	granulocyte migration	GO:0097530	1.39599e-05	146	60.4094	86
1275	purine-containing compound metabolic process	GO:0072521	1.4036e-05	484	200.261	246
1276	cell death in response to oxidative stress	GO:0036473	1.41766e-05	93	38.48	59
1277	regulation of adherens junction organization	GO:1903391	1.45411e-05	63	26.0671	43
1278	positive regulation of blood coagulation	GO:0030194	1.51078e-05	25	10.3441	21
1279	positive regulation of toll-like receptor signaling pathway	GO:0034123	1.51078e-05	25	10.3441	21
1280	positive regulation of hemostasis	GO:1900048	1.51078e-05	25	10.3441	21
1281	nucleotide-excision repair	GO:0006289	1.52571e-05	54	22.3432	38
1282	regulation of endothelial cell apoptotic process	GO:2000351	1.52571e-05	54	22.3432	38
1283	positive regulation of endothelial cell migration	GO:0010595	1.52625e-05	97	40.135	61
1284	positive regulation of histone modification	GO:0031058	1.52625e-05	97	40.135	61
1285	positive regulation of interleukin-6 production	GO:0032755	1.52625e-05	97	40.135	61
1286	response to insulin	GO:0032868	1.56766e-05	224	92.683	124
1287	endocytosis	GO:0006897	1.57309e-05	738	305.357	361
1288	inositol phosphate metabolic process	GO:0043647	1.6065e-05	65	26.8946	44
1289	cellular extravasation	GO:0045123	1.6065e-05	65	26.8946	44
1290	regulation of cell activation	GO:0050865	1.62059e-05	696	287.979	342
1291	positive regulation of proteasomal protein catabolic process	GO:1901800	1.62469e-05	101	41.7901	63
1292	Schwann cell differentiation	GO:0014037	1.63127e-05	40	16.5505	30
1293	positive regulation of apoptotic signaling pathway	GO:2001235	1.67915e-05	183	75.7187	104
1294	cellular response to peptide hormone stimulus	GO:0071375	1.68155e-05	243	100.544	133
1295	morphogenesis of embryonic epithelium	GO:0016331	1.7032e-05	181	74.8912	103
1296	response to steroid hormone	GO:0048545	1.70644e-05	216	89.3729	120
1297	mitotic spindle organization	GO:0007052	1.71231e-05	105	43.4451	65
1298	toll-like receptor 2 signaling pathway	GO:0034134	1.73653e-05	16	6.62021	15
1299	regulation of isotype switching to IgG isotypes	GO:0048302	1.73653e-05	16	6.62021	15
1300	positive regulation of wound healing	GO:0090303	1.74278e-05	56	23.1707	39
1301	superoxide metabolic process	GO:0006801	1.76019e-05	67	27.7221	45
1302	tube formation	GO:0035148	1.77286e-05	175	72.4086	100
1303	triglyceride biosynthetic process	GO:0019432	1.80577e-05	35	14.4817	27
1304	negative regulation of telomere maintenance	GO:0032205	1.80577e-05	35	14.4817	27
1305	positive regulation of interleukin-12 production	GO:0032735	1.80577e-05	35	14.4817	27
1306	negative regulation of toll-like receptor signaling pathway	GO:0034122	1.80577e-05	35	14.4817	27
1307	regulation of cellular response to drug	GO:2001038	1.80577e-05	35	14.4817	27
1308	regulation of protein complex disassembly	GO:0043244	1.85395e-05	113	46.7553	69
1309	vesicle localization	GO:0051648	1.86503e-05	277	114.612	149
1310	peptidyl-serine phosphorylation	GO:0018105	1.91374e-05	311	128.68	165
1311	negative regulation of epithelial cell migration	GO:0010633	1.9141e-05	69	28.5497	46
1312	locomotory behavior	GO:0007626	1.93589e-05	254	105.096	138
1313	regulation of calcium ion transmembrane transport	GO:1903169	1.94585e-05	157	64.9608	91
1314	fatty acid transport	GO:0015908	1.94965e-05	86	35.5836	55
1315	glomerulus development	GO:0032835	1.96667e-05	58	23.9983	40
1316	negative regulation of blood coagulation	GO:0030195	1.97026e-05	49	20.2744	35
1317	negative regulation of epithelial cell apoptotic process	GO:1904036	1.97026e-05	49	20.2744	35
1318	embryonic epithelial tube formation	GO:0001838	1.97356e-05	153	63.3058	89
1319	detection of abiotic stimulus	GO:0009582	1.98403e-05	125	51.7204	75
1320	transition metal ion transport	GO:0000041	2.03695e-05	88	36.4112	56
1321	nucleoside phosphate biosynthetic process	GO:1901293	2.13378e-05	286	118.336	153
1322	germ cell development	GO:0007281	2.16729e-05	335	138.611	176
1323	mRNA processing	GO:0006397	2.17594e-05	445	184.125	227
1324	detection of mechanical stimulus	GO:0050982	2.19538e-05	60	24.8258	41
1325	regulation of cilium assembly	GO:1902017	2.19538e-05	60	24.8258	41
1326	chromosome separation	GO:0051304	2.20075e-05	92	38.0662	58
1327	cytoskeleton-dependent cytokinesis	GO:0061640	2.20075e-05	92	38.0662	58
1328	negative regulation of coagulation	GO:0050819	2.2909e-05	51	21.1019	36
1329	post-Golgi vesicle-mediated transport	GO:0006892	2.34888e-05	96	39.7213	60
1330	regulation of isotype switching	GO:0045191	2.36337e-05	37	15.3092	28
1331	negative regulation of axon extension involved in axon guidance	GO:0048843	2.40392e-05	27	11.1716	22
1332	platelet-derived growth factor receptor signaling pathway	GO:0048008	2.42701e-05	62	25.6533	42
1333	regulation of telomere maintenance via telomere lengthening	GO:1904356	2.42701e-05	62	25.6533	42
1334	regulation of intracellular protein transport	GO:0033157	2.4745e-05	209	86.4765	116
1335	cartilage development	GO:0051216	2.4745e-05	209	86.4765	116
1336	positive regulation of interleukin-8 production	GO:0032757	2.47463e-05	44	18.2056	32
1337	potassium ion transport	GO:0006813	2.48609e-05	234	96.8206	128
1338	regulation of phagocytosis	GO:0050764	2.53958e-05	102	42.2039	63
1339	positive regulation of protein kinase B signaling	GO:0051897	2.53958e-05	102	42.2039	63
1340	positive regulation of leukocyte differentiation	GO:1902107	2.58217e-05	168	69.5122	96
1341	regulation of alpha-beta T cell activation	GO:0046634	2.59452e-05	104	43.0314	64
1342	organic acid transmembrane transport	GO:1903825	2.59452e-05	104	43.0314	64
1343	carboxylic acid transmembrane transport	GO:1905039	2.59452e-05	104	43.0314	64
1344	response to peptide hormone	GO:0043434	2.60332e-05	323	133.646	170
1345	regulation of leukocyte activation	GO:0002694	2.70405e-05	655	271.015	322
1346	ribose phosphate metabolic process	GO:0019693	2.71718e-05	444	183.711	226
1347	regulation of chromatin organization	GO:1902275	2.79528e-05	197	81.5114	110
1348	positive regulation of proteolysis involved in cellular protein catabolic process	GO:1903052	2.80487e-05	114	47.169	69
1349	regulation of DNA biosynthetic process	GO:2000278	2.86011e-05	118	48.8241	71
1350	regulation of cellular amide metabolic process	GO:0034248	2.89181e-05	375	155.161	194
1351	regulation of glucose metabolic process	GO:0010906	2.89994e-05	122	50.4791	73
1352	negative regulation of protein kinase activity	GO:0006469	2.90505e-05	193	79.8563	108
1353	regulation of immune response	GO:0050776	2.90841e-05	899	371.973	431
1354	histone methylation	GO:0016571	2.92504e-05	138	57.0993	81
1355	detection of external stimulus	GO:0009581	2.9253e-05	126	52.1342	75
1356	endocytic recycling	GO:0032456	2.94496e-05	46	19.0331	33
1357	interleukin-6 secretion	GO:0072604	2.94496e-05	46	19.0331	33
1358	postsynapse organization	GO:0099173	2.96026e-05	191	79.0288	107
1359	positive regulation of tyrosine phosphorylation of STAT protein	GO:0042531	2.96764e-05	55	22.757	38
1360	T cell selection	GO:0045058	2.96764e-05	55	22.757	38
1361	skeletal system morphogenesis	GO:0048705	2.98056e-05	262	108.406	141
1362	regulation of cell migration involved in sprouting angiogenesis	GO:0090049	2.98755e-05	39	16.1368	29
1363	coenzyme biosynthetic process	GO:0009108	3.01561e-05	189	78.2013	106
1364	nucleotide biosynthetic process	GO:0009165	3.04553e-05	279	115.44	149
1365	protein localization to chromosome	GO:0034502	3.05165e-05	85	35.1699	54
1366	cholesterol homeostasis	GO:0042632	3.05165e-05	85	35.1699	54
1367	regulation of intracellular pH	GO:0051453	3.12194e-05	68	28.1359	45
1368	gonad development	GO:0008406	3.14506e-05	214	88.5454	118
1369	establishment of vesicle localization	GO:0051650	3.14772e-05	258	106.751	139
1370	regulation of mitotic cell cycle phase transition	GO:1901990	3.14772e-05	258	106.751	139
1371	cellular response to hydrogen peroxide	GO:0070301	3.28765e-05	89	36.8249	56
1372	temperature homeostasis	GO:0001659	3.2922e-05	179	74.0636	101
1373	regulation of antigen receptor-mediated signaling pathway	GO:0050854	3.31705e-05	57	23.5845	39
1374	cellular aldehyde metabolic process	GO:0006081	3.34844e-05	70	28.9634	46
1375	response to nitrogen compound	GO:1901698	3.36657e-05	979	405.074	466
1376	oligosaccharide metabolic process	GO:0009311	3.39983e-05	34	14.068	26
1377	positive regulation of ion transmembrane transport	GO:0034767	3.40136e-05	175	72.4086	99
1378	positive regulation of organic acid transport	GO:0032892	3.44004e-05	48	19.8606	34
1379	selective autophagy	GO:0061912	3.44004e-05	48	19.8606	34
1380	glutamate metabolic process	GO:0006536	3.52097e-05	29	11.9991	23
1381	regulation of intrinsic apoptotic signaling pathway	GO:2001242	3.56129e-05	169	69.926	96
1382	lysosome localization	GO:0032418	3.57014e-05	72	29.791	47
1383	defense response to virus	GO:0051607	3.58762e-05	227	93.9243	124
1384	lipoprotein biosynthetic process	GO:0042158	3.59401e-05	95	39.3075	59
1385	microglial cell activation	GO:0001774	3.66927e-05	41	16.9643	30
1386	leukocyte activation involved in inflammatory response	GO:0002269	3.66927e-05	41	16.9643	30
1387	aspartate family amino acid metabolic process	GO:0009066	3.66927e-05	41	16.9643	30
1388	regulation of p38MAPK cascade	GO:1900744	3.66927e-05	41	16.9643	30
1389	myeloid leukocyte mediated immunity	GO:0002444	3.68289e-05	97	40.135	60
1390	activation of adenylate cyclase activity	GO:0007190	3.7625e-05	21	8.68903	18
1391	pyridine-containing compound metabolic process	GO:0072524	3.76297e-05	161	66.6159	92
1392	neuron projection organization	GO:0106027	3.76506e-05	99	40.9626	61
1393	insulin secretion	GO:0030073	3.76779e-05	223	92.2692	122
1394	muscle organ development	GO:0007517	3.77928e-05	424	175.436	216
1395	positive regulation of mitochondrion organization	GO:0010822	3.78593e-05	74	30.6185	48
1396	DNA damage checkpoint	GO:0000077	3.84054e-05	101	41.7901	62
1397	positive regulation of response to DNA damage stimulus	GO:2001022	3.84054e-05	101	41.7901	62
1398	sulfur amino acid biosynthetic process	GO:0000097	3.9489e-05	15	6.20645	14
1399	positive regulation of membrane protein ectodomain proteolysis	GO:0051044	3.9489e-05	15	6.20645	14
1400	cortical cytoskeleton organization	GO:0030865	3.95401e-05	50	20.6882	35
1401	cellular response to insulin stimulus	GO:0032869	3.98094e-05	192	79.4426	107
1402	telomere maintenance via telomere lengthening	GO:0010833	3.99483e-05	76	31.446	49
1403	endochondral bone morphogenesis	GO:0060350	3.99483e-05	76	31.446	49
1404	negative regulation of cell-substrate adhesion	GO:0010812	4.02242e-05	61	25.2396	41
1405	regulation of plasma lipoprotein particle levels	GO:0097006	4.02242e-05	61	25.2396	41
1406	neuroinflammatory response	GO:0150076	4.02242e-05	61	25.2396	41
1407	positive regulation of cytokine secretion	GO:0050715	4.02389e-05	149	61.6507	86
1408	multicellular organismal signaling	GO:0035637	4.15567e-05	141	58.3406	82
1409	glycosaminoglycan catabolic process	GO:0006027	4.18943e-05	18	7.44774	16
1410	toll-like receptor 3 signaling pathway	GO:0034138	4.18943e-05	18	7.44774	16
1411	dicarboxylic acid transport	GO:0006835	4.19602e-05	78	32.2735	50
1412	cellular response to UV	GO:0034644	4.19602e-05	78	32.2735	50
1413	camera-type eye morphogenesis	GO:0048593	4.20462e-05	137	56.6856	80
1414	regulation of protein localization to membrane	GO:1905475	4.22298e-05	186	76.96	104
1415	dendritic spine development	GO:0060996	4.24941e-05	121	50.0654	72
1416	branching morphogenesis of an epithelial tube	GO:0048754	4.30438e-05	184	76.1325	103
1417	cofactor transport	GO:0051181	4.36764e-05	36	14.8955	27
1418	ribonucleotide metabolic process	GO:0009259	4.41215e-05	427	176.677	217
1419	cartilage development involved in endochondral bone morphogenesis	GO:0060351	4.48113e-05	52	21.5157	36
1420	membrane depolarization	GO:0051899	4.57254e-05	82	33.9286	52
1421	regulation of protein maturation	GO:1903317	4.57254e-05	82	33.9286	52
1422	protein methylation	GO:0006479	4.63123e-05	176	72.8223	99
1423	protein alkylation	GO:0008213	4.63123e-05	176	72.8223	99
1424	immunoglobulin production involved in immunoglobulin mediated immune response	GO:0002381	4.71838e-05	65	26.8946	43
1425	drug transmembrane transport	GO:0006855	4.71838e-05	65	26.8946	43
1426	cell adhesion mediated by integrin	GO:0033627	4.71838e-05	65	26.8946	43
1427	positive regulation of anion transport	GO:1903793	4.71838e-05	65	26.8946	43
1428	protein-containing complex localization	GO:0031503	4.76615e-05	247	102.2	133
1429	DNA catabolic process, endonucleolytic	GO:0000737	4.77477e-05	26	10.7578	21
1430	regulation of epidermal growth factor-activated receptor activity	GO:0007176	4.77477e-05	26	10.7578	21
1431	lipid translocation	GO:0034204	4.77477e-05	26	10.7578	21
1432	regulation of actin nucleation	GO:0051125	4.77477e-05	26	10.7578	21
1433	negative regulation of endothelial cell apoptotic process	GO:2000352	4.84458e-05	31	12.8267	24
1434	positive regulation of intracellular transport	GO:0032388	4.87355e-05	201	83.1664	111
1435	receptor metabolic process	GO:0043112	4.87355e-05	201	83.1664	111
1436	sterol homeostasis	GO:0055092	4.91126e-05	86	35.5836	54
1437	pattern specification process	GO:0007389	5.01053e-05	467	193.227	235
1438	collagen fibril organization	GO:0030199	5.01598e-05	54	22.3432	37
1439	negative regulation of chemotaxis	GO:0050922	5.01598e-05	54	22.3432	37
1440	positive regulation of stress fiber assembly	GO:0051496	5.01598e-05	54	22.3432	37
1441	response to starvation	GO:0042594	5.03439e-05	166	68.6847	94
1442	tumor necrosis factor superfamily cytokine production	GO:0071706	5.03439e-05	166	68.6847	94
1443	establishment of protein localization to membrane	GO:0090150	5.04841e-05	222	91.8555	121
1444	axoneme assembly	GO:0035082	5.05695e-05	67	27.7221	44
1445	T cell differentiation in thymus	GO:0033077	5.0656e-05	88	36.4112	55
1446	monocarboxylic acid biosynthetic process	GO:0072330	5.15956e-05	260	107.578	139
1447	regulation of axon guidance	GO:1902667	5.16547e-05	45	18.6193	32
1448	purine nucleotide metabolic process	GO:0006163	5.22466e-05	441	182.47	223
1449	leukocyte degranulation	GO:0043299	5.38664e-05	69	28.5497	45
1450	neuromuscular process controlling balance	GO:0050885	5.38664e-05	69	28.5497	45
1451	negative regulation of cell-matrix adhesion	GO:0001953	5.42801e-05	38	15.723	28
1452	neutral lipid biosynthetic process	GO:0046460	5.42801e-05	38	15.723	28
1453	acylglycerol biosynthetic process	GO:0046463	5.42801e-05	38	15.723	28
1454	myeloid leukocyte differentiation	GO:0002573	5.44027e-05	216	89.3729	118
1455	organic hydroxy compound transport	GO:0015850	5.45755e-05	237	98.0619	128
1456	regulation of response to oxidative stress	GO:1902882	5.46659e-05	94	38.8938	58
1457	nicotinamide nucleotide metabolic process	GO:0046496	5.48704e-05	154	63.7196	88
1458	cellular response to metal ion	GO:0071248	5.48704e-05	154	63.7196	88
1459	protein folding	GO:0006457	5.55672e-05	152	62.892	87
1460	gland morphogenesis	GO:0022612	5.62421e-05	150	62.0645	86
1461	positive regulation of T cell proliferation	GO:0042102	5.68208e-05	98	40.5488	60
1462	monovalent inorganic cation homeostasis	GO:0055067	5.68927e-05	148	61.237	85
1463	developmental maturation	GO:0021700	5.69682e-05	303	125.37	159
1464	positive regulation of phosphatidylinositol 3-kinase signaling	GO:0014068	5.70581e-05	71	29.3772	46
1465	regulation of calcium ion transport into cytosol	GO:0010522	5.85702e-05	102	42.2039	62
1466	regulation of chromosome segregation	GO:0051983	5.85702e-05	102	42.2039	62
1467	positive regulation of immunoglobulin production	GO:0002639	5.95967e-05	47	19.4469	33
1468	negative regulation of adaptive immune response	GO:0002820	5.95967e-05	47	19.4469	33
1469	maintenance of protein location	GO:0045185	5.99297e-05	106	43.8589	64
1470	positive regulation of plasma membrane bounded cell projection assembly	GO:0120034	5.99297e-05	106	43.8589	64
1471	forebrain development	GO:0030900	6.02513e-05	383	158.471	196
1472	osteoclast differentiation	GO:0030316	6.04696e-05	108	44.6864	65
1473	positive regulation of lymphocyte differentiation	GO:0045621	6.04696e-05	108	44.6864	65
1474	artery smooth muscle contraction	GO:0014824	6.06471e-05	11	4.5514	11
1475	response to macrophage colony-stimulating factor	GO:0036005	6.06471e-05	11	4.5514	11
1476	cellular response to macrophage colony-stimulating factor stimulus	GO:0036006	6.06471e-05	11	4.5514	11
1477	long-chain fatty acid transport	GO:0015909	6.08888e-05	58	23.9983	39
1478	regulation of interleukin-2 production	GO:0032663	6.08888e-05	58	23.9983	39
1479	regulation of macrophage activation	GO:0043030	6.08888e-05	58	23.9983	39
1480	action potential	GO:0001508	6.09183e-05	132	54.6168	77
1481	negative regulation of protein serine/threonine kinase activity	GO:0071901	6.09201e-05	110	45.514	66
1482	transition metal ion homeostasis	GO:0055076	6.16974e-05	126	52.1342	74
1483	cytokine biosynthetic process	GO:0042089	6.18918e-05	118	48.8241	70
1484	cytokine metabolic process	GO:0042107	6.19265e-05	122	50.4791	72
1485	regulation of circadian rhythm	GO:0042752	6.19265e-05	122	50.4791	72
1486	positive regulation of peptide hormone secretion	GO:0090277	6.19439e-05	120	49.6516	71
1487	regulation of exocytosis	GO:0017157	6.28601e-05	246	101.786	132
1488	tyrosine phosphorylation of STAT protein	GO:0007260	6.3072e-05	75	31.0322	48
1489	extrinsic apoptotic signaling pathway via death domain receptors	GO:0008625	6.3072e-05	75	31.0322	48
1490	positive regulation of phagocytosis	GO:0050766	6.3072e-05	75	31.0322	48
1491	DNA catabolic process	GO:0006308	6.34928e-05	33	13.6542	25
1492	protein kinase A signaling	GO:0010737	6.34928e-05	33	13.6542	25
1493	Schwann cell development	GO:0014044	6.34928e-05	33	13.6542	25
1494	regulation of axon extension involved in axon guidance	GO:0048841	6.34928e-05	33	13.6542	25
1495	regulation of hydrogen peroxide-induced cell death	GO:1903205	6.34928e-05	33	13.6542	25
1496	glycosaminoglycan biosynthetic process	GO:0006024	6.56322e-05	40	16.5505	29
1497	positive regulation of DNA recombination	GO:0045911	6.56322e-05	40	16.5505	29
1498	lipid phosphorylation	GO:0046834	6.77155e-05	49	20.2744	34
1499	cellular response to virus	GO:0098586	6.77155e-05	49	20.2744	34
1500	tolerance induction	GO:0002507	6.81376e-05	28	11.5854	22
1501	regulation of interferon-alpha production	GO:0032647	6.81376e-05	28	11.5854	22
1502	positive regulation of amino acid transport	GO:0051957	6.81376e-05	28	11.5854	22
1503	negative regulation of signaling receptor activity	GO:2000272	6.81376e-05	28	11.5854	22
1504	positive regulation of neuron apoptotic process	GO:0043525	6.85255e-05	79	32.6873	50
1505	regulation of cysteine-type endopeptidase activity involved in apoptotic process	GO:0043281	6.90473e-05	196	81.0976	108
1506	regulation of cell cycle phase transition	GO:1901987	7.0644e-05	289	119.578	152
1507	tumor necrosis factor production	GO:0032640	7.10371e-05	163	67.4434	92
1508	regulation of muscle cell differentiation	GO:0051147	7.22214e-05	161	66.6159	91
1509	positive regulation of cation transmembrane transport	GO:1904064	7.33949e-05	159	65.7884	90
1510	positive regulation of peptidase activity	GO:0010952	7.45551e-05	157	64.9608	89
1511	regulation of actin filament polymerization	GO:0030833	7.45551e-05	157	64.9608	89
1512	regulation of cellular response to oxidative stress	GO:1900407	7.55444e-05	85	35.1699	53
1513	positive regulation of telomere maintenance	GO:0032206	7.59205e-05	51	21.1019	35
1514	regulation of cellular carbohydrate metabolic process	GO:0010675	7.68256e-05	153	63.3058	87
1515	negative regulation of adaptive immune response based on somatic recombination of immune receptors built from immunoglobulin superfamily domains	GO:0002823	7.75527e-05	42	17.3781	30
1516	glycosphingolipid metabolic process	GO:0006687	7.75527e-05	42	17.3781	30
1517	regulation of glycoprotein biosynthetic process	GO:0010559	7.75527e-05	42	17.3781	30
1518	inositol phosphate biosynthetic process	GO:0032958	7.75527e-05	42	17.3781	30
1519	regulation of microtubule polymerization or depolymerization	GO:0031110	7.75618e-05	87	35.9974	54
1520	purine ribonucleotide metabolic process	GO:0009150	7.78692e-05	417	172.539	211
1521	vacuolar acidification	GO:0007035	7.85098e-05	20	8.27527	17
1522	regulation of dendritic spine development	GO:0060998	8.11102e-05	91	37.6525	56
1523	dendritic spine organization	GO:0097061	8.11102e-05	91	37.6525	56
1524	circadian regulation of gene expression	GO:0032922	8.13307e-05	66	27.3084	43
1525	positive regulation of DNA repair	GO:0045739	8.13307e-05	66	27.3084	43
1526	positive regulation of inflammatory response	GO:0050729	8.20761e-05	143	59.1682	82
1527	regulation of adaptive immune response	GO:0002819	8.25553e-05	205	84.8215	112
1528	establishment of cell polarity	GO:0030010	8.30274e-05	141	58.3406	81
1529	heterotypic cell-cell adhesion	GO:0034113	8.41284e-05	53	21.9295	36
1530	epithelial cell proliferation	GO:0050673	8.44563e-05	424	175.436	214
1531	autophagosome organization	GO:1905037	8.52419e-05	97	40.135	59
1532	negative regulation of leukocyte cell-cell adhesion	GO:1903038	8.70824e-05	131	54.203	76
1533	bone remodeling	GO:0046849	8.72388e-05	101	41.7901	61
1534	embryonic organ development	GO:0048568	8.72754e-05	490	202.744	244
1535	muscle cell migration	GO:0014812	8.86693e-05	105	43.4451	63
1536	negative regulation of epidermal growth factor-activated receptor activity	GO:0007175	8.94293e-05	14	5.79269	13
1537	hyaluronan biosynthetic process	GO:0030213	8.94293e-05	14	5.79269	13
1538	phosphatidic acid metabolic process	GO:0046473	8.94293e-05	14	5.79269	13
1539	reactive oxygen species biosynthetic process	GO:1903409	8.95625e-05	121	50.0654	71
1540	regulation of receptor-mediated endocytosis	GO:0048259	8.95735e-05	109	45.1002	65
1541	negative regulation of T cell activation	GO:0050868	8.98158e-05	119	49.2378	70
1542	regulation of leukocyte chemotaxis	GO:0002688	8.98416e-05	111	45.9277	66
1543	negative regulation of I-kappaB kinase/NF-kappaB signaling	GO:0043124	8.98667e-05	44	18.2056	31
1544	regulation of lipid transport	GO:0032368	9.00372e-05	115	47.5828	68
1545	polyol biosynthetic process	GO:0046173	9.05541e-05	70	28.9634	45
1546	placenta development	GO:0001890	9.11181e-05	170	70.3398	95
1547	cellular component disassembly involved in execution phase of apoptosis	GO:0006921	9.15946e-05	30	12.4129	23
1548	negative regulation of macroautophagy	GO:0016242	9.15946e-05	30	12.4129	23
1549	myelination in peripheral nervous system	GO:0022011	9.15946e-05	30	12.4129	23
1550	extracellular matrix disassembly	GO:0022617	9.15946e-05	30	12.4129	23
1551	replication fork processing	GO:0031297	9.15946e-05	30	12.4129	23
1552	peripheral nervous system axon ensheathment	GO:0032292	9.15946e-05	30	12.4129	23
1553	interferon-alpha production	GO:0032607	9.15946e-05	30	12.4129	23
1554	positive regulation of interleukin-6 secretion	GO:2000778	9.15946e-05	30	12.4129	23
1555	negative regulation of binding	GO:0051100	9.29006e-05	168	69.5122	94
1556	regulation of platelet-derived growth factor receptor signaling pathway	GO:0010640	9.4073e-05	25	10.3441	20
1557	triglyceride catabolic process	GO:0019433	9.4073e-05	25	10.3441	20
1558	plasminogen activation	GO:0031639	9.4073e-05	25	10.3441	20
1559	negative regulation of epidermal growth factor receptor signaling pathway	GO:0042059	9.4073e-05	25	10.3441	20
1560	phospholipid translocation	GO:0045332	9.4073e-05	25	10.3441	20
1561	positive regulation of response to wounding	GO:1903036	9.48431e-05	72	29.791	46
1562	B cell homeostasis	GO:0001782	9.77919e-05	37	15.3092	27
1563	cytoplasmic pattern recognition receptor signaling pathway	GO:0002753	9.77919e-05	37	15.3092	27
1564	regulation of polysaccharide biosynthetic process	GO:0032885	9.77919e-05	37	15.3092	27
1565	nucleus localization	GO:0051647	9.77919e-05	37	15.3092	27
1566	regulation of tumor necrosis factor superfamily cytokine production	GO:1903555	9.82598e-05	162	67.0297	91
1567	proteasome-mediated ubiquitin-dependent protein catabolic process	GO:0043161	9.97559e-05	390	161.368	198
1568	regulation of tumor necrosis factor production	GO:0032680	0.000100042	160	66.2021	90
1569	glycolipid biosynthetic process	GO:0009247	0.000100262	57	23.5845	38
1570	epithelial cell morphogenesis	GO:0003382	0.000102409	46	19.0331	32
1571	nitric oxide biosynthetic process	GO:0006809	0.000102713	76	31.446	48
1572	chromosome localization	GO:0050000	0.000102713	76	31.446	48
1573	pyridine nucleotide metabolic process	GO:0019362	0.000103582	156	64.5471	88
1574	positive regulation of hemopoiesis	GO:1903708	0.000104985	208	86.0628	113
1575	regulation of muscle contraction	GO:0006937	0.000105335	154	63.7196	87
1576	steroid metabolic process	GO:0008202	0.000106419	293	121.233	153
1577	positive regulation of cell cycle	GO:0045787	0.000108669	347	143.576	178
1578	regulation of protein processing	GO:0070613	0.000109588	80	33.1011	50
1579	response to tumor necrosis factor	GO:0034612	0.000112096	179	74.0636	99
1580	regulation of neurotransmitter transport	GO:0051588	0.000112096	179	74.0636	99
1581	nephron development	GO:0072006	0.00011214	146	60.4094	83
1582	regulation of cytokine production involved in immune response	GO:0002718	0.000112645	82	33.9286	51
1583	regulation of protein deacetylation	GO:0090311	0.000115028	48	19.8606	33
1584	negative regulation of cellular response to growth factor stimulus	GO:0090288	0.000115364	142	58.7544	81
1585	reactive nitrogen species metabolic process	GO:2001057	0.000115447	84	34.7561	52
1586	regulation of canonical Wnt signaling pathway	GO:0060828	0.000115652	221	91.4417	119
1587	regulation of phosphatidylinositol 3-kinase activity	GO:0043551	0.000116401	39	16.1368	28
1588	centriole assembly	GO:0098534	0.000116401	39	16.1368	28
1589	GPI anchor metabolic process	GO:0006505	0.000117554	32	13.2404	24
1590	protein targeting to vacuole	GO:0006623	0.000117554	32	13.2404	24
1591	centrosome localization	GO:0051642	0.000117554	32	13.2404	24
1592	calcium ion import	GO:0070509	0.000117995	86	35.5836	53
1593	ammonium transport	GO:0015696	0.000123848	130	53.7892	75
1594	positive regulation of Wnt signaling pathway	GO:0030177	0.000123848	130	53.7892	75
1595	positive regulation of actin filament polymerization	GO:0030838	0.000124163	92	38.0662	56
1596	regulation of lipid biosynthetic process	GO:0046890	0.000124811	169	69.926	94
1597	negative regulation of protein catabolic process	GO:0042177	0.000125028	128	52.9617	74
1598	male meiotic nuclear division	GO:0007140	0.000127588	50	20.6882	34
1599	positive regulation of response to cytokine stimulus	GO:0060760	0.000127588	50	20.6882	34
1600	meiotic cell cycle	GO:0051321	0.000130135	309	127.853	160
1601	neurotransmitter biosynthetic process	GO:0042136	0.000130426	104	43.0314	62
1602	positive regulation of isotype switching	GO:0045830	0.000130728	27	11.1716	21
1603	meiotic chromosome separation	GO:0051307	0.000130728	27	11.1716	21
1604	negative regulation of ERBB signaling pathway	GO:1901185	0.000130728	27	11.1716	21
1605	negative regulation of protein binding	GO:0032091	0.000130776	106	43.8589	63
1606	response to temperature stimulus	GO:0009266	0.000132666	163	67.4434	91
1607	regulation of insulin secretion	GO:0050796	0.00013826	186	76.96	102
1608	ruffle organization	GO:0031529	0.000139969	52	21.5157	35
1609	apical junction assembly	GO:0043297	0.000139969	52	21.5157	35
1610	DNA alkylation	GO:0006305	0.000142678	69	28.5497	44
1611	DNA methylation	GO:0006306	0.000142678	69	28.5497	44
1612	peptidyl-lysine acetylation	GO:0018394	0.00014325	155	64.1333	87
1613	adaptive thermogenesis	GO:1990845	0.00014325	155	64.1333	87
1614	neutral lipid catabolic process	GO:0046461	0.000145422	34	14.068	25
1615	acylglycerol catabolic process	GO:0046464	0.000145422	34	14.068	25
1616	regulation of translation	GO:0006417	0.000145865	329	136.128	169
1617	regulation of fibrinolysis	GO:0051917	0.000146664	10	4.13763	10
1618	regulation of tyrosine phosphorylation of STAT protein	GO:0042509	0.000148528	71	29.3772	45
1619	regulation of muscle system process	GO:0090257	0.000149959	239	98.8894	127
1620	multi-organism process	GO:0051704	0.000151833	2383	985.998	1069
1621	positive regulation of axon extension	GO:0045773	0.000152066	54	22.3432	36
1622	protein localization to cilium	GO:0061512	0.000152066	54	22.3432	36
1623	internal protein amino acid acetylation	GO:0006475	0.000153739	147	60.8232	83
1624	phospholipid catabolic process	GO:0009395	0.000155013	43	17.7918	30
1625	intracellular receptor signaling pathway	GO:0030522	0.000155378	199	82.3389	108
1626	smoothened signaling pathway	GO:0007224	0.000158853	143	59.1682	81
1627	regulation of cellular pH	GO:0030641	0.000159037	75	31.0322	47
1628	establishment of chromosome localization	GO:0051303	0.000159037	75	31.0322	47
1629	DNA methylation involved in gamete generation	GO:0043046	0.000162568	19	7.8615	16
1630	regulation of hepatocyte proliferation	GO:2000345	0.000162568	19	7.8615	16
1631	positive regulation of interferon-gamma production	GO:0032729	0.000163689	77	31.8598	48
1632	positive regulation of blood vessel endothelial cell migration	GO:0043536	0.000163791	56	23.1707	37
1633	histone acetylation	GO:0016573	0.00016382	139	57.5131	79
1634	telencephalon development	GO:0021537	0.000168016	248	102.613	131
1635	regulation of peptidase activity	GO:0052547	0.000168287	406	167.988	204
1636	protein modification by small protein removal	GO:0070646	0.000168585	135	55.858	77
1637	sphingolipid catabolic process	GO:0030149	0.000171625	29	11.9991	22
1638	apoptotic nuclear changes	GO:0030262	0.000171625	29	11.9991	22
1639	acyl-CoA metabolic process	GO:0006637	0.000171789	81	33.5148	50
1640	thioester metabolic process	GO:0035383	0.000171789	81	33.5148	50
1641	negative regulation of protein complex disassembly	GO:0043242	0.000171789	81	33.5148	50
1642	positive regulation of cysteine-type endopeptidase activity	GO:2001056	0.000173088	131	54.203	75
1643	vesicle-mediated transport in synapse	GO:0099003	0.000173173	246	101.786	130
1644	cytokine production involved in inflammatory response	GO:0002534	0.000174479	45	18.6193	31
1645	neuronal action potential	GO:0019228	0.000174479	45	18.6193	31
1646	positive regulation of B cell proliferation	GO:0030890	0.000174479	45	18.6193	31
1647	astrocyte development	GO:0014002	0.000174617	36	14.8955	26
1648	collagen catabolic process	GO:0030574	0.000174617	36	14.8955	26
1649	positive regulation of smooth muscle contraction	GO:0045987	0.000174617	36	14.8955	26
1650	endoplasmic reticulum organization	GO:0007029	0.000175072	58	23.9983	38
1651	protein localization to vacuole	GO:0072665	0.000175072	58	23.9983	38
1652	regulation of action potential	GO:0098900	0.000175072	58	23.9983	38
1653	heart morphogenesis	GO:0003007	0.000175388	276	114.199	144
1654	positive regulation of blood circulation	GO:1903524	0.000183363	89	36.8249	54
1655	mitotic recombination	GO:0006312	0.000183723	24	9.93032	19
1656	chemokine production	GO:0032602	0.000185352	91	37.6525	55
1657	protein deubiquitination	GO:0016579	0.000187029	115	47.5828	67
1658	ERAD pathway	GO:0036503	0.000188332	95	39.3075	57
1659	negative regulation of hormone secretion	GO:0046888	0.000188332	95	39.3075	57
1660	steroid hormone mediated signaling pathway	GO:0043401	0.000189066	111	45.9277	65
1661	neuron migration	GO:0001764	0.000190603	183	75.7187	100
1662	response to heat	GO:0009408	0.000190703	103	42.6176	61
1663	positive regulation of vasoconstriction	GO:0045907	0.000193742	47	19.4469	32
1664	glial cell differentiation	GO:0010001	0.000201286	236	97.6481	125
1665	dendritic cell cytokine production	GO:0002371	0.000201578	13	5.37892	12
1666	collagen-activated signaling pathway	GO:0038065	0.000201578	13	5.37892	12
1667	Fc-gamma receptor signaling pathway	GO:0038094	0.000201578	13	5.37892	12
1668	amyloid precursor protein biosynthetic process	GO:0042983	0.000201578	13	5.37892	12
1669	regulation of amyloid precursor protein biosynthetic process	GO:0042984	0.000201578	13	5.37892	12
1670	positive regulation of isotype switching to IgG isotypes	GO:0048304	0.000201578	13	5.37892	12
1671	renal filtration cell differentiation	GO:0061318	0.000201578	13	5.37892	12
1672	glomerular visceral epithelial cell differentiation	GO:0072112	0.000201578	13	5.37892	12
1673	glomerular epithelial cell differentiation	GO:0072311	0.000201578	13	5.37892	12
1674	semaphorin-plexin signaling pathway involved in neuron projection guidance	GO:1902285	0.000201578	13	5.37892	12
1675	centriole replication	GO:0007099	0.000204593	38	15.723	27
1676	serine family amino acid metabolic process	GO:0009069	0.000204593	38	15.723	27
1677	positive T cell selection	GO:0043368	0.000204593	38	15.723	27
1678	retina morphogenesis in camera-type eye	GO:0060042	0.000205712	64	26.4809	41
1679	membrane organization	GO:0061024	0.000207825	775	320.667	369
1680	positive regulation of endopeptidase activity	GO:0010950	0.000208981	148	61.237	83
1681	regulation of epithelial cell proliferation	GO:0050678	0.000211325	357	147.714	181
1682	synapsis	GO:0007129	0.000212611	49	20.2744	33
1683	GPI anchor biosynthetic process	GO:0006506	0.000215647	31	12.8267	23
1684	regulatory T cell differentiation	GO:0045066	0.000215647	31	12.8267	23
1685	membrane depolarization during action potential	GO:0086010	0.000215647	31	12.8267	23
1686	regulation of tumor necrosis factor secretion	GO:1904467	0.000215647	31	12.8267	23
1687	internal peptidyl-lysine acetylation	GO:0018393	0.000216817	144	59.5819	81
1688	canonical Wnt signaling pathway	GO:0060070	0.000217265	277	114.612	144
1689	regulation of transmembrane receptor protein serine/threonine kinase signaling pathway	GO:0090092	0.000220162	230	95.1656	122
1690	regulation of reproductive process	GO:2000241	0.000220515	171	70.7535	94
1691	cardiac muscle cell differentiation	GO:0055007	0.000220706	142	58.7544	80
1692	lipid storage	GO:0019915	0.000223132	68	28.1359	43
1693	dendritic spine morphogenesis	GO:0060997	0.000223132	68	28.1359	43
1694	sex differentiation	GO:0007548	0.000228178	288	119.164	149
1695	blood vessel remodeling	GO:0001974	0.000230924	51	21.1019	34
1696	regulation of extracellular matrix organization	GO:1903053	0.000234861	40	16.5505	28
1697	negative regulation of response to endoplasmic reticulum stress	GO:1903573	0.000234861	40	16.5505	28
1698	positive regulation of protein modification by small protein conjugation or removal	GO:1903322	0.00023588	134	55.4443	76
1699	regulation of protein localization to cell periphery	GO:1904375	0.00023588	134	55.4443	76
1700	positive regulation of blood vessel diameter	GO:0097755	0.000238003	72	29.791	45
1701	leukocyte apoptotic process	GO:0071887	0.000239532	132	54.6168	75
1702	monocarboxylic acid metabolic process	GO:0032787	0.00023962	563	232.949	274
1703	negative regulation of autophagy	GO:0010507	0.000244478	74	30.6185	46
1704	purine-containing compound biosynthetic process	GO:0072522	0.000245943	239	98.8894	126
1705	peptide catabolic process	GO:0043171	0.000248491	26	10.7578	20
1706	hepatocyte proliferation	GO:0072574	0.000248491	26	10.7578	20
1707	epithelial cell proliferation involved in liver morphogenesis	GO:0072575	0.000248491	26	10.7578	20
1708	glial cell proliferation	GO:0014009	0.000248547	53	21.9295	35
1709	demethylation	GO:0070988	0.000248547	53	21.9295	35
1710	fertilization	GO:0009566	0.000248922	184	76.1325	100
1711	microtubule polymerization	GO:0046785	0.000250322	76	31.446	47
1712	protein-containing complex remodeling	GO:0034367	0.00025227	21	8.68903	17
1713	bone maturation	GO:0070977	0.00025227	21	8.68903	17
1714	hepaticobiliary system development	GO:0061008	0.000253244	124	51.3067	71
1715	peptidyl-lysine methylation	GO:0018022	0.000256384	122	50.4791	70
1716	insulin receptor signaling pathway	GO:0008286	0.000259382	120	49.6516	69
1717	nitric oxide metabolic process	GO:0046209	0.000260167	80	33.1011	49
1718	positive regulation of calcium ion transmembrane transport	GO:1904427	0.000260167	80	33.1011	49
1719	microtubule organizing center localization	GO:0061842	0.000261717	33	13.6542	24
1720	plasma lipoprotein particle organization	GO:0071827	0.000261717	33	13.6542	24
1721	positive regulation of cell junction assembly	GO:1901890	0.000261717	33	13.6542	24
1722	tumor necrosis factor secretion	GO:1990774	0.000261717	33	13.6542	24
1723	heart process	GO:0003015	0.000262966	218	90.2004	116
1724	cortical actin cytoskeleton organization	GO:0030866	0.000264991	42	17.3781	29
1725	negative regulation of cellular protein localization	GO:1903828	0.000267362	114	47.169	66
1726	negative regulation of mononuclear cell proliferation	GO:0032945	0.000267668	84	34.7561	51
1727	regulation of tissue remodeling	GO:0034103	0.000267668	84	34.7561	51
1728	negative regulation of lymphocyte proliferation	GO:0050672	0.000267668	84	34.7561	51
1729	alpha-beta T cell differentiation	GO:0046632	0.000269627	112	46.3415	65
1730	negative regulation of leukocyte proliferation	GO:0070664	0.000272987	88	36.4112	53
1731	protein lipidation	GO:0006497	0.000274885	90	37.2387	54
1732	regulation of multicellular organism growth	GO:0040014	0.000274885	90	37.2387	54
1733	intracellular steroid hormone receptor signaling pathway	GO:0030518	0.000276212	104	43.0314	61
1734	regulation of pH	GO:0006885	0.000276308	92	38.0662	55
1735	spindle assembly	GO:0051225	0.000277136	102	42.2039	60
1736	CD4-positive, alpha-beta T cell activation	GO:0035710	0.000277729	100	41.3763	59
1737	regulation of postsynaptic membrane neurotransmitter receptor levels	GO:0099072	0.000277824	96	39.7213	57
1738	chloride transport	GO:0006821	0.000277966	98	40.5488	58
1739	non-recombinational repair	GO:0000726	0.00028132	57	23.5845	37
1740	multicellular organismal movement	GO:0050879	0.00028132	57	23.5845	37
1741	musculoskeletal movement	GO:0050881	0.00028132	57	23.5845	37
1742	metaphase plate congression	GO:0051310	0.00028132	57	23.5845	37
1743	carbohydrate transport	GO:0008643	0.000287547	147	60.8232	82
1744	regulation of ubiquitin-dependent protein catabolic process	GO:2000058	0.000287547	147	60.8232	82
1745	cardiac muscle tissue development	GO:0048738	0.000289336	259	107.165	135
1746	cellular modified amino acid metabolic process	GO:0006575	0.000290076	172	71.1673	94
1747	positive regulation of cytokine-mediated signaling pathway	GO:0001961	0.000294614	44	18.2056	30
1748	release of cytochrome c from mitochondria	GO:0001836	0.000296324	59	24.412	38
1749	cellular response to external stimulus	GO:0071496	0.000298994	285	117.923	147
1750	negative regulation of cell cycle process	GO:0010948	0.000304264	225	93.0967	119
1751	transcription by RNA polymerase III	GO:0006383	0.000308856	35	14.4817	25
1752	aromatic amino acid family metabolic process	GO:0009072	0.000308856	35	14.4817	25
1753	response to ATP	GO:0033198	0.000318498	28	11.5854	21
1754	liver morphogenesis	GO:0072576	0.000318498	28	11.5854	21
1755	positive regulation of hormone secretion	GO:0046887	0.000320024	164	67.8572	90
1756	cell cycle G1/S phase transition	GO:0044843	0.000323061	185	76.5462	100
1757	acidic amino acid transport	GO:0015800	0.000323347	63	26.0671	40
1758	T cell homeostasis	GO:0043029	0.000323423	46	19.0331	31
1759	bone growth	GO:0098868	0.000323423	46	19.0331	31
1760	positive regulation of phospholipid metabolic process	GO:1903727	0.000323423	46	19.0331	31
1761	energy derivation by oxidation of organic compounds	GO:0015980	0.000328449	251	103.855	131
1762	cellular response to abiotic stimulus	GO:0071214	0.000331656	292	120.819	150
1763	cellular response to environmental stimulus	GO:0104004	0.000331656	292	120.819	150
1764	neural precursor cell proliferation	GO:0061351	0.000331896	183	75.7187	99
1765	piRNA metabolic process	GO:0034587	0.000333773	18	7.44774	15
1766	Fc receptor signaling pathway	GO:0038093	0.000333773	18	7.44774	15
1767	pore complex assembly	GO:0046931	0.000333773	18	7.44774	15
1768	positive regulation of intracellular protein transport	GO:0090316	0.000334007	131	54.203	74
1769	syncytium formation by plasma membrane fusion	GO:0000768	0.000346269	67	27.7221	42
1770	regulation of smooth muscle contraction	GO:0006940	0.000346269	67	27.7221	42
1771	positive regulation of macroautophagy	GO:0016239	0.000346269	67	27.7221	42
1772	execution phase of apoptosis	GO:0097194	0.000346269	67	27.7221	42
1773	cell-cell fusion	GO:0140253	0.000346269	67	27.7221	42
1774	negative regulation of neuron apoptotic process	GO:0043524	0.000350152	179	74.0636	97
1775	p38MAPK cascade	GO:0038066	0.00035117	48	19.8606	32
1776	regulation of lipid kinase activity	GO:0043550	0.00035117	48	19.8606	32
1777	positive regulation of calcium-mediated signaling	GO:0050850	0.00035117	48	19.8606	32
1778	mannose metabolic process	GO:0006013	0.000354659	9	3.72387	9
1779	regulation of interleukin-1 alpha production	GO:0032650	0.000354659	9	3.72387	9
1780	blood coagulation, fibrin clot formation	GO:0072378	0.000354659	9	3.72387	9
1781	cytoskeletal anchoring at nuclear membrane	GO:0090286	0.000354659	9	3.72387	9
1782	positive regulation of protein oligomerization	GO:0032461	0.000355397	23	9.51656	18
1783	positive regulation of interferon-alpha production	GO:0032727	0.000355397	23	9.51656	18
1784	modified amino acid transport	GO:0072337	0.000355397	23	9.51656	18
1785	syncytium formation	GO:0006949	0.000356191	69	28.5497	43
1786	regulation of sprouting angiogenesis	GO:1903670	0.000356191	69	28.5497	43
1787	telomere capping	GO:0016233	0.000356203	37	15.3092	26
1788	cell death in response to hydrogen peroxide	GO:0036474	0.000356203	37	15.3092	26
1789	protein-lipid complex subunit organization	GO:0071825	0.000356203	37	15.3092	26
1790	drug metabolic process	GO:0017144	0.000356265	723	299.151	344
1791	anatomical structure maturation	GO:0071695	0.000359575	177	73.2361	96
1792	liver development	GO:0001889	0.000361078	121	50.0654	69
1793	regulation of proteasomal ubiquitin-dependent protein catabolic process	GO:0032434	0.000361078	121	50.0654	69
1794	vesicle organization	GO:0016050	0.000369863	258	106.751	134
1795	positive regulation of cell growth	GO:0030307	0.000372223	194	80.2701	104
1796	amino acid transmembrane transport	GO:0003333	0.000373034	73	30.2047	45
1797	peripheral nervous system development	GO:0007422	0.000373034	73	30.2047	45
1798	bone resorption	GO:0045453	0.000373034	73	30.2047	45
1799	bone mineralization	GO:0030282	0.000375565	115	47.5828	66
1800	negative regulation of endothelial cell migration	GO:0010596	0.000377656	50	20.6882	33
1801	positive regulation of multi-organism process	GO:0043902	0.000379012	173	71.5811	94
1802	import across plasma membrane	GO:0098739	0.000379976	113	46.7553	65
1803	sterol transport	GO:0015918	0.000386048	77	31.8598	47
1804	cholesterol transport	GO:0030301	0.000386048	77	31.8598	47
1805	regulation of defense response to virus	GO:0050688	0.000386048	77	31.8598	47
1806	cellular response to interleukin-1	GO:0071347	0.000386048	77	31.8598	47
1807	G1/S transition of mitotic cell cycle	GO:0000082	0.000389028	171	70.7535	93
1808	signal transduction in absence of ligand	GO:0038034	0.0003912	79	32.6873	48
1809	regulation of release of sequestered calcium ion into cytosol	GO:0051279	0.0003912	79	32.6873	48
1810	extrinsic apoptotic signaling pathway in absence of ligand	GO:0097192	0.0003912	79	32.6873	48
1811	detection of visible light	GO:0009584	0.000391711	30	12.4129	22
1812	regulation of tumor necrosis factor-mediated signaling pathway	GO:0010803	0.000391711	30	12.4129	22
1813	negative regulation of GTPase activity	GO:0034260	0.000391711	30	12.4129	22
1814	regulation of endopeptidase activity	GO:0052548	0.000392218	332	137.369	168
1815	cardiac cell development	GO:0055006	0.000394855	105	43.4451	61
1816	CD4-positive, alpha-beta T cell differentiation	GO:0043367	0.000395497	81	33.5148	49
1817	regulation of carbohydrate biosynthetic process	GO:0043255	0.000397742	103	42.6176	60
1818	icosanoid transport	GO:0071715	0.000402728	52	21.5157	34
1819	fatty acid derivative transport	GO:1901571	0.000402728	52	21.5157	34
1820	positive regulation of leukocyte chemotaxis	GO:0002690	0.000403656	87	35.9974	52
1821	regulation of chemokine production	GO:0032642	0.000403656	87	35.9974	52
1822	regulation of protein depolymerization	GO:1901879	0.000403656	87	35.9974	52
1823	regulation of biomineral tissue development	GO:0070167	0.000403897	97	40.135	57
1824	negative regulation of intrinsic apoptotic signaling pathway	GO:2001243	0.000403897	97	40.135	57
1825	regulation of regulated secretory pathway	GO:1903305	0.000405185	188	77.7875	101
1826	smooth muscle cell migration	GO:0014909	0.000405555	91	37.6525	54
1827	autophagosome assembly	GO:0000045	0.000405564	93	38.48	55
1828	cold-induced thermogenesis	GO:0106106	0.000410935	142	58.7544	79
1829	regulation of cold-induced thermogenesis	GO:0120161	0.000410935	142	58.7544	79
1830	telomere maintenance via recombination	GO:0000722	0.000414041	15	6.20645	13
1831	mitotic chromosome condensation	GO:0007076	0.000414041	15	6.20645	13
1832	oligosaccharide biosynthetic process	GO:0009312	0.000414041	15	6.20645	13
1833	regulation of integrin activation	GO:0033623	0.000414041	15	6.20645	13
1834	toll-like receptor 9 signaling pathway	GO:0034162	0.000414041	15	6.20645	13
1835	glomerular epithelium development	GO:0072010	0.000414041	15	6.20645	13
1836	positive regulation of chemotaxis	GO:0050921	0.000419624	140	57.9269	78
1837	regulation of transporter activity	GO:0032409	0.000427524	263	108.82	136
1838	G protein-coupled receptor signaling pathway, coupled to cyclic nucleotide second messenger	GO:0007187	0.000436263	233	96.4069	122
1839	neuromuscular process	GO:0050905	0.000437078	136	56.2718	76
1840	positive regulation of calcium ion transport	GO:0051928	0.000445817	134	55.4443	75
1841	regulation of protein oligomerization	GO:0032459	0.000448721	41	16.9643	28
1842	cellular response to epidermal growth factor stimulus	GO:0071364	0.000448721	41	16.9643	28
1843	regulation of dendritic cell cytokine production	GO:0002730	0.000451922	12	4.96516	11
1844	phosphatidic acid biosynthetic process	GO:0006654	0.000451922	12	4.96516	11
1845	methionine biosynthetic process	GO:0009086	0.000451922	12	4.96516	11
1846	neuronal ion channel clustering	GO:0045161	0.000451922	12	4.96516	11
1847	regulation of attachment of spindle microtubules to kinetochore	GO:0051988	0.000451922	12	4.96516	11
1848	basement membrane assembly	GO:0070831	0.000451922	12	4.96516	11
1849	semaphorin-plexin signaling pathway involved in axon guidance	GO:1902287	0.000451922	12	4.96516	11
1850	mesenchyme development	GO:0060485	0.000460405	272	112.544	140
1851	natural killer cell differentiation	GO:0001779	0.000466329	32	13.2404	23
1852	nuclear migration	GO:0007097	0.000466329	32	13.2404	23
1853	negative regulation of interferon-gamma production	GO:0032689	0.000466329	32	13.2404	23
1854	membrane lipid catabolic process	GO:0046466	0.000466329	32	13.2404	23
1855	detection of biotic stimulus	GO:0009595	0.000467613	25	10.3441	19
1856	response to X-ray	GO:0010165	0.000467613	25	10.3441	19
1857	synaptonemal complex organization	GO:0070193	0.000467613	25	10.3441	19
1858	negative regulation of plasma membrane bounded cell projection assembly	GO:0120033	0.000467613	25	10.3441	19
1859	negative regulation of response to reactive oxygen species	GO:1901032	0.000467613	25	10.3441	19
1860	negative regulation of hydrogen peroxide-induced cell death	GO:1903206	0.000467613	25	10.3441	19
1861	negative regulation of cellular response to drug	GO:2001039	0.000467613	25	10.3441	19
1862	negative regulation of endocytosis	GO:0045806	0.000468518	58	23.9983	37
1863	regulation of centrosome cycle	GO:0046605	0.000468518	58	23.9983	37
1864	T cell apoptotic process	GO:0070231	0.000468518	58	23.9983	37
1865	calcium ion regulated exocytosis	GO:0017156	0.000478678	176	72.8223	95
1866	cardiac chamber development	GO:0003205	0.000489718	193	79.8563	103
1867	endochondral bone growth	GO:0003416	0.0004928	43	17.7918	29
1868	glycogen biosynthetic process	GO:0005978	0.0004928	43	17.7918	29
1869	glucan biosynthetic process	GO:0009250	0.0004928	43	17.7918	29
1870	regulation of centrosome duplication	GO:0010824	0.0004928	43	17.7918	29
1871	establishment of protein localization to vacuole	GO:0072666	0.0004928	43	17.7918	29
1872	tight junction assembly	GO:0120192	0.0004928	43	17.7918	29
1873	positive regulation of protein acetylation	GO:1901985	0.0004928	43	17.7918	29
1874	MyD88-dependent toll-like receptor signaling pathway	GO:0002755	0.000498799	20	8.27527	16
1875	response to iron ion	GO:0010039	0.000498799	20	8.27527	16
1876	retina layer formation	GO:0010842	0.000498799	20	8.27527	16
1877	protein-lipid complex remodeling	GO:0034368	0.000498799	20	8.27527	16
1878	plasma lipoprotein particle remodeling	GO:0034369	0.000498799	20	8.27527	16
1879	ceramide catabolic process	GO:0046514	0.000498799	20	8.27527	16
1880	interleukin-1-mediated signaling pathway	GO:0070498	0.000498799	20	8.27527	16
1881	positive regulation of chemokine production	GO:0032722	0.000504102	62	25.6533	39
1882	cellular potassium ion transport	GO:0071804	0.000504196	191	79.0288	102
1883	potassium ion transmembrane transport	GO:0071805	0.000504196	191	79.0288	102
1884	regulation of adaptive immune response based on somatic recombination of immune receptors built from immunoglobulin superfamily domains	GO:0002822	0.000519057	189	78.2013	101
1885	mitotic DNA integrity checkpoint	GO:0044774	0.000519405	64	26.4809	40
1886	positive regulation of binding	GO:0051099	0.000519684	206	85.2352	109
1887	development of primary female sexual characteristics	GO:0046545	0.00052166	116	47.9965	66
1888	positive regulation of cysteine-type endopeptidase activity involved in apoptotic process	GO:0043280	0.000529363	114	47.169	65
1889	signal release from synapse	GO:0099643	0.000534308	187	77.3737	100
1890	mitochondrion localization	GO:0051646	0.000534883	45	18.6193	30
1891	embryonic placenta development	GO:0001892	0.000536818	112	46.3415	64
1892	intrinsic apoptotic signaling pathway in response to DNA damage	GO:0008630	0.000536818	112	46.3415	64
1893	NADP metabolic process	GO:0006739	0.000540826	34	14.068	24
1894	glutamate secretion	GO:0014047	0.000540826	34	14.068	24
1895	monocarboxylic acid catabolic process	GO:0072329	0.000543993	110	45.514	63
1896	regulation of nitric oxide biosynthetic process	GO:0045428	0.000545181	68	28.1359	42
1897	positive regulation of mitotic cell cycle	GO:0045931	0.000548025	166	68.6847	90
1898	cerebral cortex development	GO:0021987	0.000550852	108	44.6864	62
1899	regulation of cytokine biosynthetic process	GO:0042035	0.000557356	106	43.8589	61
1900	regulation of reactive oxygen species metabolic process	GO:2000377	0.000569025	200	82.7527	106
1901	positive regulation of protein localization to membrane	GO:1905477	0.000569134	102	42.2039	59
1902	regulation of ion transmembrane transporter activity	GO:0032412	0.000572324	245	101.372	127
1903	chromatin remodeling	GO:0006338	0.000574138	139	57.5131	77
1904	histone ubiquitination	GO:0016574	0.000574681	47	19.4469	31
1905	dsRNA processing	GO:0031050	0.000574681	47	19.4469	31
1906	production of small RNA involved in gene silencing by RNA	GO:0070918	0.000574681	47	19.4469	31
1907	regulation of glycoprotein metabolic process	GO:1903018	0.000574681	47	19.4469	31
1908	positive regulation of canonical Wnt signaling pathway	GO:0090263	0.000578973	98	40.5488	57
1909	cellular monovalent inorganic cation homeostasis	GO:0030004	0.000583044	96	39.7213	56
1910	positive regulation of tumor necrosis factor superfamily cytokine production	GO:1903557	0.000583044	96	39.7213	56
1911	glycogen metabolic process	GO:0005977	0.000583905	78	32.2735	47
1912	cellular glucan metabolic process	GO:0006073	0.000583905	78	32.2735	47
1913	glucan metabolic process	GO:0044042	0.000583905	78	32.2735	47
1914	peptidyl-arginine modification	GO:0018195	0.000584956	27	11.1716	20
1915	negative regulation of protein tyrosine kinase activity	GO:0061099	0.000584956	27	11.1716	20
1916	organophosphate ester transport	GO:0015748	0.000587749	80	33.1011	48
1917	protein deacetylation	GO:0006476	0.000589223	92	38.0662	54
1918	regulation of smooth muscle cell migration	GO:0014910	0.000592083	84	34.7561	50
1919	response to decreased oxygen levels	GO:0036293	0.000597377	228	94.338	119
1920	gland development	GO:0048732	0.000611054	467	193.227	228
1921	negative regulation of cytokine-mediated signaling pathway	GO:0001960	0.000611987	49	20.2744	32
1922	mast cell activation involved in immune response	GO:0002279	0.000611987	49	20.2744	32
1923	mast cell mediated immunity	GO:0002448	0.000611987	49	20.2744	32
1924	intermediate filament-based process	GO:0045103	0.000611987	49	20.2744	32
1925	regulation of DNA-dependent DNA replication	GO:0090329	0.000611987	49	20.2744	32
1926	specification of symmetry	GO:0009799	0.000612864	133	55.0305	74
1927	growth plate cartilage development	GO:0003417	0.000613945	36	14.8955	25
1928	positive regulation of signaling receptor activity	GO:2000273	0.000613945	36	14.8955	25
1929	ribonucleotide biosynthetic process	GO:0009260	0.000616676	226	93.5105	118
1930	cellular response to steroid hormone stimulus	GO:0071383	0.000624925	156	64.5471	85
1931	Notch signaling pathway	GO:0007219	0.000634401	175	72.4086	94
1932	heart contraction	GO:0060047	0.000634519	209	86.4765	110
1933	regulation of microtubule polymerization	GO:0031113	0.000646664	51	21.1019	33
1934	regulation of neuron migration	GO:2001222	0.000646664	51	21.1019	33
1935	regulation of neurological system process	GO:0031644	0.000652574	173	71.5811	93
1936	determination of left/right symmetry	GO:0007368	0.000678149	123	50.8929	69
1937	regulation of telomere maintenance via telomerase	GO:0032210	0.000678631	53	21.9295	34
1938	social behavior	GO:0035176	0.000678631	53	21.9295	34
1939	intraspecies interaction between organisms	GO:0051703	0.000678631	53	21.9295	34
1940	bicarbonate transport	GO:0015701	0.000678822	17	7.03398	14
1941	phosphorylated carbohydrate dephosphorylation	GO:0046838	0.000678822	17	7.03398	14
1942	negative regulation of neuron projection regeneration	GO:0070571	0.000678822	17	7.03398	14
1943	positive regulation of oxidative stress-induced cell death	GO:1903209	0.000678822	17	7.03398	14
1944	regulation of DNA damage checkpoint	GO:2000001	0.000678822	17	7.03398	14
1945	neutrophil homeostasis	GO:0001780	0.000680363	22	9.10279	17
1946	store-operated calcium entry	GO:0002115	0.000680363	22	9.10279	17
1947	chondrocyte development involved in endochondral bone morphogenesis	GO:0003433	0.000680363	22	9.10279	17
1948	regulation of membrane protein ectodomain proteolysis	GO:0051043	0.000680363	22	9.10279	17
1949	detection of external biotic stimulus	GO:0098581	0.000680363	22	9.10279	17
1950	calcium-dependent cell-cell adhesion via plasma membrane cell adhesion molecules	GO:0016339	0.00068469	38	15.723	26
1951	Rac protein signal transduction	GO:0016601	0.00068469	38	15.723	26
1952	RNA localization	GO:0006403	0.00069025	169	69.926	91
1953	symbiont process	GO:0044403	0.000699157	355	146.886	177
1954	neurotransmitter secretion	GO:0007269	0.000701571	186	76.96	99
1955	neutrophil migration	GO:1990266	0.000703982	119	49.2378	67
1956	chondrocyte differentiation involved in endochondral bone morphogenesis	GO:0003413	0.000704037	29	11.9991	21
1957	protein demethylation	GO:0006482	0.000704037	29	11.9991	21
1958	protein dealkylation	GO:0008214	0.000704037	29	11.9991	21
1959	positive regulation of phosphatidylinositol 3-kinase activity	GO:0043552	0.000704037	29	11.9991	21
1960	amyloid-beta clearance	GO:0097242	0.000704037	29	11.9991	21
1961	positive regulation of protein maturation	GO:1903319	0.000704037	29	11.9991	21
1962	negative regulation of peptidyl-tyrosine phosphorylation	GO:0050732	0.000707853	55	22.757	35
1963	negative regulation of chromosome organization	GO:2001251	0.000726865	144	59.5819	79
1964	regulation of neural precursor cell proliferation	GO:2000177	0.000741674	113	46.7553	64
1965	multi-organism cellular process	GO:0044764	0.000752292	40	16.5505	27
1966	icosanoid biosynthetic process	GO:0046456	0.000752292	40	16.5505	27
1967	positive regulation of calcium ion transport into cytosol	GO:0010524	0.000758117	59	24.412	37
1968	histone lysine methylation	GO:0034968	0.000765648	109	45.1002	62
1969	negative regulation of small GTPase mediated signal transduction	GO:0051058	0.000779255	61	25.2396	38
1970	carbohydrate catabolic process	GO:0016052	0.000781408	138	57.0993	76
1971	regulation of transmembrane transporter activity	GO:0022898	0.000782614	253	104.682	130
1972	regulation of B cell mediated immunity	GO:0002712	0.00079783	63	26.0671	39
1973	regulation of immunoglobulin mediated immune response	GO:0002889	0.00079783	63	26.0671	39
1974	aorta development	GO:0035904	0.00079783	63	26.0671	39
1975	cell redox homeostasis	GO:0045454	0.00079783	63	26.0671	39
1976	regulation of DNA recombination	GO:0000018	0.000798955	103	42.6176	59
1977	regulation of reactive oxygen species biosynthetic process	GO:1903426	0.000798955	103	42.6176	59
1978	respiratory system development	GO:0060541	0.000808888	251	103.855	129
1979	protein homotetramerization	GO:0051289	0.000809133	101	41.7901	58
1980	mitochondrial RNA metabolic process	GO:0000959	0.000816183	42	17.3781	28
1981	bicellular tight junction assembly	GO:0070830	0.000816183	42	17.3781	28
1982	regulation of spindle organization	GO:0090224	0.000816183	42	17.3781	28
1983	regulation of cytokine production involved in inflammatory response	GO:1900015	0.000816183	42	17.3781	28
1984	regulation of neutrophil migration	GO:1902622	0.000816183	42	17.3781	28
1985	cardiac muscle cell development	GO:0055013	0.000818748	99	40.9626	57
1986	fatty acid biosynthetic process	GO:0006633	0.00081889	134	55.4443	74
1987	response to transforming growth factor beta	GO:0071559	0.000819994	208	86.0628	109
1988	lymphocyte costimulation	GO:0031294	0.000822088	31	12.8267	22
1989	protein monoubiquitination	GO:0006513	0.000827678	67	27.7221	41
1990	receptor clustering	GO:0043113	0.000827678	67	27.7221	41
1991	regulation of neuronal synaptic plasticity	GO:0048168	0.000827678	67	27.7221	41
1992	RNA catabolic process	GO:0006401	0.000829826	236	97.6481	122
1993	positive regulation of tumor necrosis factor production	GO:0032760	0.000836014	95	39.3075	55
1994	positive regulation of T cell differentiation	GO:0045582	0.000836014	95	39.3075	55
1995	cellular response to hypoxia	GO:0071456	0.000836014	95	39.3075	55
1996	determination of bilateral symmetry	GO:0009855	0.000837919	132	54.6168	73
1997	positive regulation of lipid transport	GO:0032370	0.000839166	69	28.5497	42
1998	negative regulation of MAP kinase activity	GO:0043407	0.000839166	69	28.5497	42
[truncated: 62 more rows]
