# Supplementary material for: Using genomic resources for linkage analysis in Peromyscus with an application for characterizing Dominant Spot
Source: BMC Genomics. 2020 Sep 11;21:622. doi: 10.1186/s12864-020-06969-1 (PMC7488232; doi:10.1186/s12864-020-06969-1)
Supplement: Supplementary file 2 — Additional File 2 Underrepresented GO terms for the list of genes containing a nonsynomomous substitution between P. maniculatus and P. polionotus. [file 12864_2020_6969_MOESM2_ESM.xlsx]

## Sheet: resulunder
Additional File 2. Underrepresented GO terms for the list of genes containing a nonsynomomous substitution between P. maniculatus and P. polionotus
	Underrepresented GO terms	GO term ID	P-value	Number of Mus genes with GO term	Expected number of genes	Number of Peromyscus Genes with nonsynonymous SNP
1	sensory perception of smell	GO:0007608	3.374e-238	1138	470.863	17
2	sensory perception of chemical stimulus	GO:0007606	2.58366e-228	1236	511.411	39
3	sensory perception	GO:0007600	1.16754e-116	1784	738.154	303
4	G protein-coupled receptor signaling pathway	GO:0007186	2.04341e-83	1921	794.839	410
5	nervous system process	GO:0050877	8.08528e-55	2286	945.863	606
6	system process	GO:0003008	2.91417e-25	2923	1209.43	955
7	phagocytosis, recognition	GO:0006910	3.10584e-23	151	62.4783	9
8	response to pheromone	GO:0019236	1.06661e-21	105	43.4451	2
9	complement activation, classical pathway	GO:0006958	1.28303e-19	165	68.2709	16
10	humoral immune response mediated by circulating immunoglobulin	GO:0002455	3.89076e-17	180	74.4774	23
11	complement activation	GO:0006956	1.01753e-15	187	77.3737	27
12	humoral immune response	GO:0006959	6.05773e-15	355	146.886	78
13	phagocytosis, engulfment	GO:0006911	4.55985e-12	189	78.2013	34
14	protein activation cascade	GO:0072376	1.11105e-11	200	82.7527	38
15	B cell receptor signaling pathway	GO:0050853	2.15774e-11	181	74.8912	33
16	xenobiotic metabolic process	GO:0006805	2.19281e-11	112	46.3415	14
17	plasma membrane invagination	GO:0099024	6.3601e-11	198	81.9251	39
18	membrane invagination	GO:0010324	1.60058e-10	205	84.8215	42
19	response to leukemia inhibitory factor	GO:1990823	1.06304e-09	311	128.68	78
20	cellular response to leukemia inhibitory factor	GO:1990830	1.06304e-09	311	128.68	78
21	exogenous drug catabolic process	GO:0042738	2.74269e-09	54	22.3432	3
22	long-term synaptic potentiation	GO:0060291	4.99763e-09	244	100.958	58
23	defense response to bacterium	GO:0042742	9.51087e-09	425	175.849	120
24	antigen processing and presentation of endogenous peptide antigen via MHC class I via ER pathway, TAP-independent	GO:0002486	3.73047e-08	32	13.2404	0
25	epoxygenase P450 pathway	GO:0019373	6.36945e-08	31	12.8267	0
26	cellular response to amino acid stimulus	GO:0071230	6.94498e-08	172	71.1673	38
27	response to platelet aggregation inhibitor	GO:0061478	1.37314e-07	67	27.7221	8
28	response to forskolin	GO:1904321	2.07315e-07	66	27.3084	8
29	cellular response to forskolin	GO:1904322	2.07315e-07	66	27.3084	8
30	response to amino acid	GO:0043200	3.54692e-07	185	76.5462	44
31	arachidonic acid metabolic process	GO:0019369	4.79339e-07	56	23.1707	6
32	membrane disruption in other organism	GO:0051673	5.03392e-07	43	17.7918	3
33	antigen processing and presentation of endogenous peptide antigen via MHC class Ib	GO:0002476	5.31918e-07	33	13.6542	1
34	antigen processing and presentation of endogenous peptide antigen via MHC class I via ER pathway	GO:0002484	5.31918e-07	33	13.6542	1
35	cellular response to xenobiotic stimulus	GO:0071466	8.42266e-07	157	64.9608	36
36	cell recognition	GO:0008037	1.1288e-06	267	110.475	73
37	cellular response to phenylalanine	GO:0071234	1.57707e-06	25	10.3441	0
38	response to phenylalanine	GO:0080053	1.57707e-06	25	10.3441	0
39	B cell mediated immunity	GO:0019724	1.79689e-06	262	108.406	72
40	immunoglobulin mediated immune response	GO:0016064	1.83344e-06	259	107.165	71
41	innate immune response in mucosa	GO:0002227	2.51386e-06	56	23.1707	7
42	detection of chemical stimulus involved in sensory perception of bitter taste	GO:0001580	2.56538e-06	48	19.8606	5
43	antigen processing and presentation of peptide antigen via MHC class Ib	GO:0002428	3.91316e-06	34	14.068	2
44	positive regulation of lactation	GO:1903489	1.08734e-05	27	11.1716	1
45	positive regulation of B cell activation	GO:0050871	1.10796e-05	216	89.3729	59
46	response to bacterium	GO:0009617	1.56402e-05	905	374.456	314
47	sensory perception of bitter taste	GO:0050913	1.86904e-05	51	21.1019	7
48	antigen processing and presentation via MHC class Ib	GO:0002475	3.29041e-05	38	15.723	4
49	mucosal immune response	GO:0002385	4.195e-05	70	28.9634	13
50	detection of chemical stimulus involved in sensory perception of taste	GO:0050912	5.2305e-05	52	21.5157	8
51	detection of chemical stimulus involved in sensory perception	GO:0050907	5.38193e-05	59	24.412	10
52	organ or tissue specific immune response	GO:0002251	6.57657e-05	72	29.791	14
53	positive regulation of synaptic transmission	GO:0050806	9.39456e-05	351	145.231	111
54	antibacterial humoral response	GO:0019731	0.000137197	73	30.2047	15
55	antimicrobial humoral immune response mediated by antimicrobial peptide	GO:0061844	0.00019363	94	38.8938	22
56	nucleosome assembly	GO:0006334	0.000198379	97	40.135	23
57	regulation of lactation	GO:1903487	0.000281577	29	11.9991	3
58	cellular response to alcohol	GO:0097306	0.000402877	136	56.2718	37
59	antigen receptor-mediated signaling pathway	GO:0050851	0.000446701	295	122.06	94
60	uronic acid metabolic process	GO:0006063	0.000564699	14	5.79269	0
61	glucuronate metabolic process	GO:0019585	0.000564699	14	5.79269	0
62	cellular response to ethanol	GO:0071361	0.000665274	27	11.1716	3
63	cellular glucuronidation	GO:0052695	0.000963643	13	5.37892	0
